# Supplementary material for: Community versus individual risk of SARS-CoV-2 infection in two municipalities of Louisiana, USA: An assessment of Area Deprivation Index (ADI) paired with seroprevalence data over time
Source: PLoS One. 2021 Nov 30;16(11):e0260164. doi: 10.1371/journal.pone.0260164 (PMC8631658; doi:10.1371/journal.pone.0260164)
Supplement: S4 Table — All records used to generate this analysis are shown without identifying information. (XLSX) [file pone.0260164.s004.xlsx]

## Sheet: DATA
ID	Area	Parish_Name	ZCTA	COVID_POSITIVE	Age_Group	Sex	Race_Group	Marital_Status	Household_Size	Comorbidities	BMI	BMI_Group	Work_Environment	Job_Type	WorkEnvironment_JobType	Poverty_Concept1	Poverty_Concept2	Poverty_Concept3	Poverty_Concept4	Poverty_Concept5	Poverty_Concept6	Poverty_Concept7	Poverty_Concept8	Housing_Concept1	Housing_Concept2	Housing_Concept3	Housing_Concept4	Housing_Concept5	Employment_Concept1	Employment_Concept2	Education_Concept1	Education_Concept2	ADI_Singh	ADI_Knighton	ADI	ADI_Group
BR1	Baton Rouge	Ascension	70737	0	1	M	White	Single	2-3	0	24.9956	2	Going in 100%	Public Facing	PF/Onsite	82482	0.785173	0.0784601	0.153621	0.357829	0.0439198	0.0251333	0.0033638	0.744224	0.0178979	1324	1009	176400	0.347682	0.049071	0.023529	0.89657	80.301	80.317	80.5285	2
BR2	Baton Rouge	East BR	70809	0	2	F	Other	Married/Cohabiting	2-3	0	23.2381	1	50/50	Health Care	HC/Both	105165	0.752149	0.0343602	0.0930078	0.20501	0.0315295	0.0174361	0.00252959	0.552263	0.0160809	1600	1157	268200	0.563323	0.0372199	0.0153453	0.958426	49.7074	49.7186	49.9129	1
BR3	Baton Rouge	Ascension	70737	0	3	M	White	Married/Cohabiting	2-3	0	31.8682	3	Going in 100%	Other	Other/Onsite	82482	0.785173	0.0784601	0.153621	0.357829	0.0439198	0.0251333	0.0033638	0.744224	0.0178979	1324	1009	176400	0.347682	0.049071	0.023529	0.89657	80.301	80.317	80.5285	2
BR4	Baton Rouge	Livingston	70726	0	3	F	White	Divorced/Widowed	2-3	2+	25.9832	2	50/50	Public Facing	PF/Both	75587	0.89891	0.0789383	0.198334	0.33466	0.0482982	0.01446	0.0030002	0.76323	0.0281822	1327	922	162300	0.312788	0.0442916	0.0469587	0.874568	86.1959	86.2075	86.3684	3
BR5	Baton Rouge	Livingston	70726	0	1	F	Other	Married/Cohabiting	4+	0	27.454	2	Going in 100%	Office	Office/Onsite	75587	0.89891	0.0789383	0.198334	0.33466	0.0482982	0.01446	0.0030002	0.76323	0.0281822	1327	922	162300	0.312788	0.0442916	0.0469587	0.874568	86.1959	86.2075	86.3684	3
BR6	Baton Rouge	East BR	70819	0	2	M	White	Divorced/Widowed	2-3	1	26.5784	2	50/50	Public Facing	PF/Both	66811	0.58796	0.0236149	0.144249	0.196223	0.0083871	0	0.0109677	0.786452	0.0180645	1156	1096	137100	0.238417	0.0564516	0.0158576	0.930097	95.4498	95.4738	95.5954	3
BR7	Baton Rouge	East BR	70808	0	4	M	White	Married/Cohabiting	2-3	1	30.3415	3	50/50	Office	Office/Both	118373	1.08473	0.0724944	0.236567	0.219019	0.0541519	0.0149232	0.00169917	0.591681	0.00775709	1957	1002	307100	0.554103	0.0501937	0.00733294	0.969308	35.4834	35.4833	35.7358	1
BR8	Baton Rouge	East BR	70814	0	3	F	Black	Married/Cohabiting	2-3	1	32.6099	3	Going in 100%	Health Care	HC/Onsite	54896	0.942989	0.123408	0.214046	0.34258	0.04981	0.020004	0.00560112	0.70074	0.0208042	1070	855	146500	0.257235	0.0542121	0.0488865	0.862566	97.3891	97.3884	97.2764	3
BR9	Baton Rouge	East BR	70815	0	4	F	White	Single	2-3	1	22.4945	1	Unemployed	Unemployed/Unknown	Unemployed/Unknown	64333	1.05277	0.0933559	0.227197	0.406686	0.0584397	0.0212766	0.00643026	0.636879	0.0208038	1269	868	165300	0.28214	0.0626565	0.0414574	0.896885	89.4172	89.4183	89.3842	3
BR10	Baton Rouge	Livingston	70785	0	2	F	White	Married/Cohabiting	4+	0	41.9847	4	50/50	Health Care	HC/Both	76381	0.948987	0.0975023	0.206869	0.272762	0.0584364	0.0198737	0	0.849697	0.0238221	1274	822	161300	0.278562	0.0677838	0.0404207	0.839319	86.207	86.2126	86.3889	3
BR11	Baton Rouge	Livingston	70726	1	4	F	White	Married/Cohabiting	2-3	2+	31.4558	3	Work from home	Office	Office/Home	75587	0.89891	0.0789383	0.198334	0.33466	0.0482982	0.01446	0.0030002	0.76323	0.0281822	1327	922	162300	0.312788	0.0442916	0.0469587	0.874568	86.1959	86.2075	86.3684	3
BR12	Baton Rouge	East BR	70806	0	4	F	White	Married/Cohabiting	2-3	1	25.7446	2	Work from home	Office	Office/Home	65949	1.28213	0.166006	0.352112	0.526996	0.149879	0.0252223	0.000485044	0.444462	0.0254648	1481	788	225200	0.459699	0.0718983	0.0353402	0.890827	74.0968	74.0774	73.8219	2
BR13	Baton Rouge	Ascension	70734	0	3	M	White	Married/Cohabiting	2-3	0	25.8245	2	Going in 100%	Office	Office/Onsite	103284	1.05452	0.0257353	0.0681236	0.174795	0.0230289	0.0277127	0	0.808743	0.0202966	1761	1029	241800	0.310252	0.0801194	0.0264611	0.955131	56.8433	56.8553	57.1368	1
BR14	Baton Rouge	East BR	70810	0	3	M	Other	Single	1	2+	29.4112	3	Going in 100%	Public Facing	PF/Onsite	106306	0.803805	0.0666116	0.148716	0.29268	0.0282504	0.0136491	0.000698324	0.684675	0.0213306	1667	1144	283700	0.516465	0.0291297	0.0148552	0.951777	45.4853	45.4921	45.6411	1
BR15	Baton Rouge	East BR	70810	0	2	F	White	Single	2-3	0	28.5654	3	Going in 100%	Health Care	HC/Onsite	106306	0.803805	0.0666116	0.148716	0.29268	0.0282504	0.0136491	0.000698324	0.684675	0.0213306	1667	1144	283700	0.516465	0.0291297	0.0148552	0.951777	45.4853	45.4921	45.6411	1
BR16	Baton Rouge	East BR	70808	0	4	F	White	Married/Cohabiting	2-3	0	20.9803	1	50/50	Health Care	HC/Both	118373	1.08473	0.0724944	0.236567	0.219019	0.0541519	0.0149232	0.00169917	0.591681	0.00775709	1957	1002	307100	0.554103	0.0501937	0.00733294	0.969308	35.4834	35.4833	35.7358	1
BR17	Baton Rouge	East BR	70810	0	1	M	White	Married/Cohabiting	2-3	0	37.9707	4	Work from home	Office	Office/Home	106306	0.803805	0.0666116	0.148716	0.29268	0.0282504	0.0136491	0.000698324	0.684675	0.0213306	1667	1144	283700	0.516465	0.0291297	0.0148552	0.951777	45.4853	45.4921	45.6411	1
BR18	Baton Rouge	Livingston	70726	0	4	F	White	Married/Cohabiting	2-3	0	22.4627	1	Unemployed	Unemployed/Unknown	Unemployed/Unknown	75587	0.89891	0.0789383	0.198334	0.33466	0.0482982	0.01446	0.0030002	0.76323	0.0281822	1327	922	162300	0.312788	0.0442916	0.0469587	0.874568	86.1959	86.2075	86.3684	3
BR19	Baton Rouge	East BR	70806	0	1	M	White	Single	4+	0	21.2462	1	Going in 100%	Public Facing	PF/Onsite	65949	1.28213	0.166006	0.352112	0.526996	0.149879	0.0252223	0.000485044	0.444462	0.0254648	1481	788	225200	0.459699	0.0718983	0.0353402	0.890827	74.0968	74.0774	73.8219	2
BR20	Baton Rouge	East BR	70808	0	3	F	White	Single	1	0	22.6717	1	Unemployed	Unemployed/Unknown	Unemployed/Unknown	118373	1.08473	0.0724944	0.236567	0.219019	0.0541519	0.0149232	0.00169917	0.591681	0.00775709	1957	1002	307100	0.554103	0.0501937	0.00733294	0.969308	35.4834	35.4833	35.7358	1
BR21	Baton Rouge	Ascension	70769	0	2	F	White	Married/Cohabiting	4+	1	39.4751	4	Going in 100%	Office	Office/Onsite	103655	0.798791	0.066006	0.149974	0.202905	0.0237053	0.0169035	0.00127955	0.887265	0.0174423	1502	1124	223200	0.439578	0.0545334	0.0392343	0.908575	61.3295	61.3507	61.7087	2
BR22	Baton Rouge	Livingston	70706	0	2	F	White	Married/Cohabiting	4+	0	27.6311	2	Going in 100%	Health Care	HC/Onsite	80014	0.270268	0.060241	0.150394	0.222505	0.0220415	0.0233535	0.00144319	0.853582	0.0267646	1296	961	167300	0.339682	0.0487363	0.0307041	0.895929	83.4195	83.4339	83.6436	3
BR23	Baton Rouge	Ascension	70769	0	4	F	White	Married/Cohabiting	2-3	2+	29.0496	3	Unemployed	Unemployed/Unknown	Unemployed/Unknown	103655	0.798791	0.066006	0.149974	0.202905	0.0237053	0.0169035	0.00127955	0.887265	0.0174423	1502	1124	223200	0.439578	0.0545334	0.0392343	0.908575	61.3295	61.3507	61.7087	2
BR24	Baton Rouge	Livingston	70726	0	2	F	White	Married/Cohabiting	4+	0	28.3396	3	Work from home	Office	Office/Home	75587	0.89891	0.0789383	0.198334	0.33466	0.0482982	0.01446	0.0030002	0.76323	0.0281822	1327	922	162300	0.312788	0.0442916	0.0469587	0.874568	86.1959	86.2075	86.3684	3
BR25	Baton Rouge	East BR	70820	0	3	M	Black	Single	2-3	2+	25.1022	2	Going in 100%	Health Care	HC/Onsite	33472	1.93076	0.209651	0.598429	0.463099	0.090821	0.0197979	0	0.232313	0.0289353	1403	885	224800	0.374058	0.0669891	0.0558039	0.891276	85.5238	85.4934	84.7164	3
BR26	Baton Rouge	Livingston	70726	0	3	F	White	Married/Cohabiting	2-3	1	27.6896	2	50/50	Office	Office/Both	75587	0.89891	0.0789383	0.198334	0.33466	0.0482982	0.01446	0.0030002	0.76323	0.0281822	1327	922	162300	0.312788	0.0442916	0.0469587	0.874568	86.1959	86.2075	86.3684	3
BR27	Baton Rouge	East BR	70806	0	3	M	White	Married/Cohabiting	2-3	0	29.1561	3	Work from home	Other	Other/Home	65949	1.28213	0.166006	0.352112	0.526996	0.149879	0.0252223	0.000485044	0.444462	0.0254648	1481	788	225200	0.459699	0.0718983	0.0353402	0.890827	74.0968	74.0774	73.8219	2
BR28	Baton Rouge	East BR	70810	0	1	F	White	Single	4+	0	24.0283	1	Work from home	Other	Other/Home	106306	0.803805	0.0666116	0.148716	0.29268	0.0282504	0.0136491	0.000698324	0.684675	0.0213306	1667	1144	283700	0.516465	0.0291297	0.0148552	0.951777	45.4853	45.4921	45.6411	1
BR29	Baton Rouge	East BR	70816	0	4	M	White	Married/Cohabiting	2-3	2+	34.1399	4	Unemployed	Unemployed/Unknown	Unemployed/Unknown	71022	0.92723	0.0814948	0.232323	0.483327	0.0362203	0.0165105	0.00205667	0.489831	0.0158821	1360	965	185100	0.356393	0.0586708	0.0226029	0.934207	82.1648	82.1701	82.1621	2
BR30	Baton Rouge	East BR	70815	0	4	M	White	Married/Cohabiting	2-3	0	27.2592	2	Unemployed	Unemployed/Unknown	Unemployed/Unknown	64333	1.05277	0.0933559	0.227197	0.406686	0.0584397	0.0212766	0.00643026	0.636879	0.0208038	1269	868	165300	0.28214	0.0626565	0.0414574	0.896885	89.4172	89.4183	89.3842	3
BR31	Baton Rouge	Ascension	70769	0	3	F	White	Married/Cohabiting	2-3	0	28.3191	3	Going in 100%	Health Care	HC/Onsite	103655	0.798791	0.066006	0.149974	0.202905	0.0237053	0.0169035	0.00127955	0.887265	0.0174423	1502	1124	223200	0.439578	0.0545334	0.0392343	0.908575	61.3295	61.3507	61.7087	2
BR32	Baton Rouge	East BR	70812	0	1	F	Black	Single	2-3	0	23.7747	1	50/50	Other	Other/Both	45531	1.03892	0.238935	0.420244	0.706265	0.0916598	0.0333058	0	0.592898	0.0789981	933	908	111000	0.214213	0.109798	0.0297781	0.864996	109.405	109.412	109.296	3
BR33	Baton Rouge	East BR	70810	0	4	M	White	Married/Cohabiting	2-3	1	36.0192	4	Unemployed	Unemployed/Unknown	Unemployed/Unknown	106306	0.803805	0.0666116	0.148716	0.29268	0.0282504	0.0136491	0.000698324	0.684675	0.0213306	1667	1144	283700	0.516465	0.0291297	0.0148552	0.951777	45.4853	45.4921	45.6411	1
BR34	Baton Rouge	East BR	70816	0	2	M	Black	Married/Cohabiting	2-3	2+	31.4527	3	Work from home	Other	Other/Home	71022	0.92723	0.0814948	0.232323	0.483327	0.0362203	0.0165105	0.00205667	0.489831	0.0158821	1360	965	185100	0.356393	0.0586708	0.0226029	0.934207	82.1648	82.1701	82.1621	2
BR35	Baton Rouge	East BR	70808	0	3	F	White	Single	1	2+	27.4357	2	Work from home	Office	Office/Home	118373	1.08473	0.0724944	0.236567	0.219019	0.0541519	0.0149232	0.00169917	0.591681	0.00775709	1957	1002	307100	0.554103	0.0501937	0.00733294	0.969308	35.4834	35.4833	35.7358	1
BR36	Baton Rouge	East BR	70817	0	4	F	White	Single	2-3	1	35.5051	4	Going in 100%	Other	Other/Onsite	100505	0.395949	0.0682521	0.111206	0.244343	0.00823934	0.0163987	0.00103992	0.805376	0.0242381	1492	1144	234600	0.497135	0.0348788	0.0151822	0.953221	59.6242	59.6415	59.9003	1
BR37	Baton Rouge	Livingston	70726	0	3	M	White	Single	1	2+	33.4695	4	Going in 100%	Office	Office/Onsite	75587	0.89891	0.0789383	0.198334	0.33466	0.0482982	0.01446	0.0030002	0.76323	0.0281822	1327	922	162300	0.312788	0.0442916	0.0469587	0.874568	86.1959	86.2075	86.3684	3
BR38	Baton Rouge	East BR	70791	0	4	F	Black	Married/Cohabiting	2-3	1	25.3286	2	Unemployed	Unemployed/Unknown	Unemployed/Unknown	86406	0.917298	0.0631497	0.188716	0.316803	0.0447374	0.0252423	0.00777552	0.736759	0.0320036	1583	897	215300	0.379893	0.0406669	0.0206803	0.916627	69.3318	69.3335	69.4512	2
BR39	Baton Rouge	East BR	70714	0	4	M	Black	Married/Cohabiting	2-3	2+	30.4015	3	50/50	Office	Office/Both	65245	1.22702	0.125133	0.21943	0.507866	0.0156908	0.011187	0	0.734563	0.0310911	1149	972	140100	0.247278	0.0533909	0.0316224	0.892359	95.296	95.3105	95.3941	3
BR40	Baton Rouge	Livingston	70785	0	3	F	White	Married/Cohabiting	2-3	1	29.9503	3	50/50	Health Care	HC/Both	76381	0.948987	0.0975023	0.206869	0.272762	0.0584364	0.0198737	0	0.849697	0.0238221	1274	822	161300	0.278562	0.0677838	0.0404207	0.839319	86.207	86.2126	86.3889	3
BR41	Baton Rouge	East BR	70805	0	1	F	Black	Single	4+	0	39.4662	4	Unemployed	Unemployed/Unknown	Unemployed/Unknown	29929	1.9116	0.364956	0.546128	0.734361	0.198126	0.0314064	0.00521665	0.43905	0.0595124	880	739	77800	0.14932	0.161903	0.0589729	0.753454	123.071	123.07	122.843	3
BR42	Baton Rouge	East BR	70817	0	4	F	White	Married/Cohabiting	2-3	1	35.8963	4	Unemployed	Unemployed/Unknown	Unemployed/Unknown	100505	0.395949	0.0682521	0.111206	0.244343	0.00823934	0.0163987	0.00103992	0.805376	0.0242381	1492	1144	234600	0.497135	0.0348788	0.0151822	0.953221	59.6242	59.6415	59.9003	1
BR43	Baton Rouge	East BR	70802	0	2	M	Other	Single	1	2+	28.0307	3	Going in 100%	Health Care	HC/Onsite	35246	1.9685	0.288	0.537482	0.776446	0.207776	0.0361846	0.00217729	0.357076	0.0289269	930	748	72300	0.243333	0.150476	0.0610049	0.788387	122.551	122.555	122.438	3
BR44	Baton Rouge	East BR	70816	0	3	M	White	Married/Cohabiting	2-3	0	31.7465	3	Going in 100%	Office	Office/Onsite	71022	0.92723	0.0814948	0.232323	0.483327	0.0362203	0.0165105	0.00205667	0.489831	0.0158821	1360	965	185100	0.356393	0.0586708	0.0226029	0.934207	82.1648	82.1701	82.1621	2
BR45	Baton Rouge	East BR	70820	0	1	F	White	Single	2-3	0	23.4611	1	Unemployed	Unemployed/Unknown	Unemployed/Unknown	33472	1.93076	0.209651	0.598429	0.463099	0.090821	0.0197979	0	0.232313	0.0289353	1403	885	224800	0.374058	0.0669891	0.0558039	0.891276	85.5238	85.4934	84.7164	3
BR46	Baton Rouge	East BR	70808	0	3	F	White	Divorced/Widowed	2-3	0	29.2252	3	Going in 100%	Office	Office/Onsite	118373	1.08473	0.0724944	0.236567	0.219019	0.0541519	0.0149232	0.00169917	0.591681	0.00775709	1957	1002	307100	0.554103	0.0501937	0.00733294	0.969308	35.4834	35.4833	35.7358	1
BR47	Baton Rouge	East BR	70802	0	2	M	Other	Married/Cohabiting	4+	0	36.9145	4	Going in 100%	Public Facing	PF/Onsite	35246	1.9685	0.288	0.537482	0.776446	0.207776	0.0361846	0.00217729	0.357076	0.0289269	930	748	72300	0.243333	0.150476	0.0610049	0.788387	122.551	122.555	122.438	3
BR48	Baton Rouge	East BR	70810	0	2	F	White	Married/Cohabiting	4+	2+	29.5316	3	Going in 100%	Health Care	HC/Onsite	106306	0.803805	0.0666116	0.148716	0.29268	0.0282504	0.0136491	0.000698324	0.684675	0.0213306	1667	1144	283700	0.516465	0.0291297	0.0148552	0.951777	45.4853	45.4921	45.6411	1
BR49	Baton Rouge	East BR	70808	0	4	F	White	Married/Cohabiting	2-3	2+	25.3861	2	Unemployed	Unemployed/Unknown	Unemployed/Unknown	118373	1.08473	0.0724944	0.236567	0.219019	0.0541519	0.0149232	0.00169917	0.591681	0.00775709	1957	1002	307100	0.554103	0.0501937	0.00733294	0.969308	35.4834	35.4833	35.7358	1
BR50	Baton Rouge	East BR	70810	0	4	F	White	Married/Cohabiting	2-3	1	20.9803	1	Unemployed	Unemployed/Unknown	Unemployed/Unknown	106306	0.803805	0.0666116	0.148716	0.29268	0.0282504	0.0136491	0.000698324	0.684675	0.0213306	1667	1144	283700	0.516465	0.0291297	0.0148552	0.951777	45.4853	45.4921	45.6411	1
BR51	Baton Rouge	East BR	70802	0	1	M	White	Married/Cohabiting	2-3	0	20.2212	1	Work from home	Office	Office/Home	35246	1.9685	0.288	0.537482	0.776446	0.207776	0.0361846	0.00217729	0.357076	0.0289269	930	748	72300	0.243333	0.150476	0.0610049	0.788387	122.551	122.555	122.438	3
BR52	Baton Rouge	East BR	70814	0	2	F	Black	Single	2-3	0	34.2074	4	Going in 100%	Health Care	HC/Onsite	54896	0.942989	0.123408	0.214046	0.34258	0.04981	0.020004	0.00560112	0.70074	0.0208042	1070	855	146500	0.257235	0.0542121	0.0488865	0.862566	97.3891	97.3884	97.2764	3
BR53	Baton Rouge	Ascension	70769	0	4	F	White	Married/Cohabiting	2-3	1	17.4838	1	Unemployed	Unemployed/Unknown	Unemployed/Unknown	103655	0.798791	0.066006	0.149974	0.202905	0.0237053	0.0169035	0.00127955	0.887265	0.0174423	1502	1124	223200	0.439578	0.0545334	0.0392343	0.908575	61.3295	61.3507	61.7087	2
BR54	Baton Rouge	East BR	70808	0	2	M	White	Married/Cohabiting	4+	0	33.3784	4	Unemployed	Unemployed/Unknown	Unemployed/Unknown	118373	1.08473	0.0724944	0.236567	0.219019	0.0541519	0.0149232	0.00169917	0.591681	0.00775709	1957	1002	307100	0.554103	0.0501937	0.00733294	0.969308	35.4834	35.4833	35.7358	1
BR55	Baton Rouge	Ascension	70769	0	4	F	White	Married/Cohabiting	4+	2+	30.5503	3	Work from home	Other	Other/Home	103655	0.798791	0.066006	0.149974	0.202905	0.0237053	0.0169035	0.00127955	0.887265	0.0174423	1502	1124	223200	0.439578	0.0545334	0.0392343	0.908575	61.3295	61.3507	61.7087	2
BR56	Baton Rouge	East BR	70817	0	4	M	White	Married/Cohabiting	2-3	2+	26.0784	2	Unemployed	Unemployed/Unknown	Unemployed/Unknown	100505	0.395949	0.0682521	0.111206	0.244343	0.00823934	0.0163987	0.00103992	0.805376	0.0242381	1492	1144	234600	0.497135	0.0348788	0.0151822	0.953221	59.6242	59.6415	59.9003	1
BR57	Baton Rouge	Livingston	70706	0	3	F	White	Married/Cohabiting	4+	1	23.7747	1	50/50	Office	Office/Both	80014	0.270268	0.060241	0.150394	0.222505	0.0220415	0.0233535	0.00144319	0.853582	0.0267646	1296	961	167300	0.339682	0.0487363	0.0307041	0.895929	83.4195	83.4339	83.6436	3
BR58	Baton Rouge	East BR	70817	0	4	M	White	Married/Cohabiting	2-3	1	28.3627	3	Going in 100%	Office	Office/Onsite	100505	0.395949	0.0682521	0.111206	0.244343	0.00823934	0.0163987	0.00103992	0.805376	0.0242381	1492	1144	234600	0.497135	0.0348788	0.0151822	0.953221	59.6242	59.6415	59.9003	1
BR59	Baton Rouge	East BR	70739	0	4	M	White	Married/Cohabiting	2-3	1	24.5308	2	Unemployed	Unemployed/Unknown	Unemployed/Unknown	91396	0.614195	0.0782034	0.194119	0.220198	0.0187861	0.0179604	0	0.902973	0.0080512	1470	851	217300	0.384971	0.0230179	0.0197926	0.914755	67.1426	67.1423	67.3279	2
BR60	Baton Rouge	East BR	70816	0	1	F	Black	Single	2-3	0	29.755	3	Going in 100%	Public Facing	PF/Onsite	71022	0.92723	0.0814948	0.232323	0.483327	0.0362203	0.0165105	0.00205667	0.489831	0.0158821	1360	965	185100	0.356393	0.0586708	0.0226029	0.934207	82.1648	82.1701	82.1621	2
BR61	Baton Rouge	Livingston	70706	0	1	F	White	Married/Cohabiting	4+	0	27.4357	2	Going in 100%	Office	Office/Onsite	80014	0.270268	0.060241	0.150394	0.222505	0.0220415	0.0233535	0.00144319	0.853582	0.0267646	1296	961	167300	0.339682	0.0487363	0.0307041	0.895929	83.4195	83.4339	83.6436	3
BR62	Baton Rouge	East BR	70815	0	4	F	White	Divorced/Widowed	2-3	1	24.0283	1	Unemployed	Unemployed/Unknown	Unemployed/Unknown	64333	1.05277	0.0933559	0.227197	0.406686	0.0584397	0.0212766	0.00643026	0.636879	0.0208038	1269	868	165300	0.28214	0.0626565	0.0414574	0.896885	89.4172	89.4183	89.3842	3
BR63	Baton Rouge	East BR	70816	0	2	F	Black	Married/Cohabiting	2-3	0	26.9516	2	Unemployed	Unemployed/Unknown	Unemployed/Unknown	71022	0.92723	0.0814948	0.232323	0.483327	0.0362203	0.0165105	0.00205667	0.489831	0.0158821	1360	965	185100	0.356393	0.0586708	0.0226029	0.934207	82.1648	82.1701	82.1621	2
BR64	Baton Rouge	East BR	70817	0	4	F	White	Divorced/Widowed	1	2+	29.2252	3	Unemployed	Unemployed/Unknown	Unemployed/Unknown	100505	0.395949	0.0682521	0.111206	0.244343	0.00823934	0.0163987	0.00103992	0.805376	0.0242381	1492	1144	234600	0.497135	0.0348788	0.0151822	0.953221	59.6242	59.6415	59.9003	1
BR65	Baton Rouge	East BR	70817	0	4	F	White	Married/Cohabiting	2-3	1	27.3945	2	Unemployed	Unemployed/Unknown	Unemployed/Unknown	100505	0.395949	0.0682521	0.111206	0.244343	0.00823934	0.0163987	0.00103992	0.805376	0.0242381	1492	1144	234600	0.497135	0.0348788	0.0151822	0.953221	59.6242	59.6415	59.9003	1
BR66	Baton Rouge	Ascension	70774	0	4	M	White	Married/Cohabiting	2-3	2+	30.1689	3	Unemployed	Unemployed/Unknown	Unemployed/Unknown	88106	1.09546	0.0758007	0.177881	0.217554	0.0232304	0.0103854	0.00929216	0.820443	0.0284231	1218	935	161200	0.243374	0.0403714	0.0630125	0.840419	82.1237	82.1416	82.5044	2
BR67	Baton Rouge	East BR	70806	0	2	F	White	Single	2-3	0	30.0354	3	50/50	Office	Office/Both	65949	1.28213	0.166006	0.352112	0.526996	0.149879	0.0252223	0.000485044	0.444462	0.0254648	1481	788	225200	0.459699	0.0718983	0.0353402	0.890827	74.0968	74.0774	73.8219	2
BR68	Baton Rouge	Livingston	70726	0	2	M	White	Single	2-3	2+	38.5135	4	Going in 100%	Public Facing	PF/Onsite	75587	0.89891	0.0789383	0.198334	0.33466	0.0482982	0.01446	0.0030002	0.76323	0.0281822	1327	922	162300	0.312788	0.0442916	0.0469587	0.874568	86.1959	86.2075	86.3684	3
BR69	Baton Rouge	East BR	70810	0	2	F	Other	Single	1	0	30.8989	3	Going in 100%	Health Care	HC/Onsite	106306	0.803805	0.0666116	0.148716	0.29268	0.0282504	0.0136491	0.000698324	0.684675	0.0213306	1667	1144	283700	0.516465	0.0291297	0.0148552	0.951777	45.4853	45.4921	45.6411	1
BR70	Baton Rouge	Ascension	70737	0	4	F	Black	Single	1	2+	27.4544	2	Going in 100%	Public Facing	PF/Onsite	82482	0.785173	0.0784601	0.153621	0.357829	0.0439198	0.0251333	0.0033638	0.744224	0.0178979	1324	1009	176400	0.347682	0.049071	0.023529	0.89657	80.301	80.317	80.5285	2
BR71	Baton Rouge	East BR	70816	0	3	F	Black	Single	2-3	0	27.3389	2	Going in 100%	Health Care	HC/Onsite	71022	0.92723	0.0814948	0.232323	0.483327	0.0362203	0.0165105	0.00205667	0.489831	0.0158821	1360	965	185100	0.356393	0.0586708	0.0226029	0.934207	82.1648	82.1701	82.1621	2
BR72	Baton Rouge	East BR	70810	0	4	F	White	Divorced/Widowed	1	0	25.1019	2	Going in 100%	Office	Office/Onsite	106306	0.803805	0.0666116	0.148716	0.29268	0.0282504	0.0136491	0.000698324	0.684675	0.0213306	1667	1144	283700	0.516465	0.0291297	0.0148552	0.951777	45.4853	45.4921	45.6411	1
BR73	Baton Rouge	East BR	70739	0	1	F	White	Single	4+	1	29.9831	3	Unemployed	Unemployed/Unknown	Unemployed/Unknown	91396	0.614195	0.0782034	0.194119	0.220198	0.0187861	0.0179604	0	0.902973	0.0080512	1470	851	217300	0.384971	0.0230179	0.0197926	0.914755	67.1426	67.1423	67.3279	2
BR74	Baton Rouge	East BR	70805	0	2	M	Black	Single	2-3	1	32.8871	3	Unemployed	Unemployed/Unknown	Unemployed/Unknown	29929	1.9116	0.364956	0.546128	0.734361	0.198126	0.0314064	0.00521665	0.43905	0.0595124	880	739	77800	0.14932	0.161903	0.0589729	0.753454	123.071	123.07	122.843	3
BR75	Baton Rouge	East BR	70802	0	2	F	Black	Married/Cohabiting	4+	0	27.454	2	Work from home	Health Care	HC/Home	35246	1.9685	0.288	0.537482	0.776446	0.207776	0.0361846	0.00217729	0.357076	0.0289269	930	748	72300	0.243333	0.150476	0.0610049	0.788387	122.551	122.555	122.438	3
BR76	Baton Rouge	East BR	70816	0	3	M	White	Married/Cohabiting	4+	2+	36.9145	4	Work from home	Other	Other/Home	71022	0.92723	0.0814948	0.232323	0.483327	0.0362203	0.0165105	0.00205667	0.489831	0.0158821	1360	965	185100	0.356393	0.0586708	0.0226029	0.934207	82.1648	82.1701	82.1621	2
BR77	Baton Rouge	East BR	70815	0	3	F	Black	Married/Cohabiting	2-3	0	50.8368	4	Work from home	Office	Office/Home	64333	1.05277	0.0933559	0.227197	0.406686	0.0584397	0.0212766	0.00643026	0.636879	0.0208038	1269	868	165300	0.28214	0.0626565	0.0414574	0.896885	89.4172	89.4183	89.3842	3
BR78	Baton Rouge	East BR	70806	0	4	M	Black	Married/Cohabiting	2-3	1	28.3191	3	50/50	Public Facing	PF/Both	65949	1.28213	0.166006	0.352112	0.526996	0.149879	0.0252223	0.000485044	0.444462	0.0254648	1481	788	225200	0.459699	0.0718983	0.0353402	0.890827	74.0968	74.0774	73.8219	2
BR79	Baton Rouge	Ascension	70737	0	3	M	White	Married/Cohabiting	4+	0	28.498	3	Going in 100%	Public Facing	PF/Onsite	82482	0.785173	0.0784601	0.153621	0.357829	0.0439198	0.0251333	0.0033638	0.744224	0.0178979	1324	1009	176400	0.347682	0.049071	0.023529	0.89657	80.301	80.317	80.5285	2
BR80	Baton Rouge	East BR	70810	0	1	F	White	Married/Cohabiting	2-3	1	18.5595	1	50/50	Public Facing	PF/Both	106306	0.803805	0.0666116	0.148716	0.29268	0.0282504	0.0136491	0.000698324	0.684675	0.0213306	1667	1144	283700	0.516465	0.0291297	0.0148552	0.951777	45.4853	45.4921	45.6411	1
BR81	Baton Rouge	East BR	70802	0	2	M	Black	Single	2-3	1	37.4652	4	50/50	Office	Office/Both	35246	1.9685	0.288	0.537482	0.776446	0.207776	0.0361846	0.00217729	0.357076	0.0289269	930	748	72300	0.243333	0.150476	0.0610049	0.788387	122.551	122.555	122.438	3
BR82	Baton Rouge	East BR	70714	0	2	F	Black	Divorced/Widowed	2-3	2+	36.2731	4	50/50	Health Care	HC/Both	65245	1.22702	0.125133	0.21943	0.507866	0.0156908	0.011187	0	0.734563	0.0310911	1149	972	140100	0.247278	0.0533909	0.0316224	0.892359	95.296	95.3105	95.3941	3
BR83	Baton Rouge	East BR	70815	0	4	F	White	Married/Cohabiting	2-3	0	28.6939	3	Unemployed	Unemployed/Unknown	Unemployed/Unknown	64333	1.05277	0.0933559	0.227197	0.406686	0.0584397	0.0212766	0.00643026	0.636879	0.0208038	1269	868	165300	0.28214	0.0626565	0.0414574	0.896885	89.4172	89.4183	89.3842	3
BR84	Baton Rouge	East BR	70809	0	2	F	White	Married/Cohabiting	4+	0	31.6142	3	Going in 100%	Health Care	HC/Onsite	105165	0.752149	0.0343602	0.0930078	0.20501	0.0315295	0.0174361	0.00252959	0.552263	0.0160809	1600	1157	268200	0.563323	0.0372199	0.0153453	0.958426	49.7074	49.7186	49.9129	1
BR85	Baton Rouge	Livingston	70706	0	2	F	White	Married/Cohabiting	4+	0	25.7994	2	Going in 100%	Health Care	HC/Onsite	80014	0.270268	0.060241	0.150394	0.222505	0.0220415	0.0233535	0.00144319	0.853582	0.0267646	1296	961	167300	0.339682	0.0487363	0.0307041	0.895929	83.4195	83.4339	83.6436	3
BR86	Baton Rouge	East BR	70814	0	4	F	Black	Married/Cohabiting	2-3	2+	24.293	1	Unemployed	Unemployed/Unknown	Unemployed/Unknown	54896	0.942989	0.123408	0.214046	0.34258	0.04981	0.020004	0.00560112	0.70074	0.0208042	1070	855	146500	0.257235	0.0542121	0.0488865	0.862566	97.3891	97.3884	97.2764	3
BR87	Baton Rouge	East BR	70808	0	1	F	White	Single	2-3	0	20.939	1	Work from home	Public Facing	PF/Home	118373	1.08473	0.0724944	0.236567	0.219019	0.0541519	0.0149232	0.00169917	0.591681	0.00775709	1957	1002	307100	0.554103	0.0501937	0.00733294	0.969308	35.4834	35.4833	35.7358	1
BR88	Baton Rouge	East BR	70809	0	4	F	White	Divorced/Widowed	1	0	21.5887	1	Unemployed	Unemployed/Unknown	Unemployed/Unknown	105165	0.752149	0.0343602	0.0930078	0.20501	0.0315295	0.0174361	0.00252959	0.552263	0.0160809	1600	1157	268200	0.563323	0.0372199	0.0153453	0.958426	49.7074	49.7186	49.9129	1
BR89	Baton Rouge	Livingston	70785	0	1	F	White	Single	2-3	0	27.2637	2	Unemployed	Unemployed/Unknown	Unemployed/Unknown	76381	0.948987	0.0975023	0.206869	0.272762	0.0584364	0.0198737	0	0.849697	0.0238221	1274	822	161300	0.278562	0.0677838	0.0404207	0.839319	86.207	86.2126	86.3889	3
BR90	Baton Rouge	Ascension	70769	0	1	M	White	Single	4+	1	29.2859	3	50/50	Other	Other/Both	103655	0.798791	0.066006	0.149974	0.202905	0.0237053	0.0169035	0.00127955	0.887265	0.0174423	1502	1124	223200	0.439578	0.0545334	0.0392343	0.908575	61.3295	61.3507	61.7087	2
BR91	Baton Rouge	East BR	70817	0	4	F	Black	Married/Cohabiting	2-3	2+	31.9545	3	Unemployed	Unemployed/Unknown	Unemployed/Unknown	100505	0.395949	0.0682521	0.111206	0.244343	0.00823934	0.0163987	0.00103992	0.805376	0.0242381	1492	1144	234600	0.497135	0.0348788	0.0151822	0.953221	59.6242	59.6415	59.9003	1
BR92	Baton Rouge	Livingston	70706	0	2	M	White	Married/Cohabiting	4+	0	29.1561	3	Work from home	Other	Other/Home	80014	0.270268	0.060241	0.150394	0.222505	0.0220415	0.0233535	0.00144319	0.853582	0.0267646	1296	961	167300	0.339682	0.0487363	0.0307041	0.895929	83.4195	83.4339	83.6436	3
BR93	Baton Rouge	Livingston	70706	0	3	F	White	Married/Cohabiting	2-3	0	33.0843	4	Going in 100%	Health Care	HC/Onsite	80014	0.270268	0.060241	0.150394	0.222505	0.0220415	0.0233535	0.00144319	0.853582	0.0267646	1296	961	167300	0.339682	0.0487363	0.0307041	0.895929	83.4195	83.4339	83.6436	3
BR94	Baton Rouge	East BR	70816	0	1	M	White	Single	1	0	29.7984	3	Going in 100%	Public Facing	PF/Onsite	71022	0.92723	0.0814948	0.232323	0.483327	0.0362203	0.0165105	0.00205667	0.489831	0.0158821	1360	965	185100	0.356393	0.0586708	0.0226029	0.934207	82.1648	82.1701	82.1621	2
BR95	Baton Rouge	Livingston	70726	0	3	F	White	Divorced/Widowed	1	0	24.2738	1	Going in 100%	Office	Office/Onsite	75587	0.89891	0.0789383	0.198334	0.33466	0.0482982	0.01446	0.0030002	0.76323	0.0281822	1327	922	162300	0.312788	0.0442916	0.0469587	0.874568	86.1959	86.2075	86.3684	3
BR96	Baton Rouge	Livingston	70785	0	3	F	White	Married/Cohabiting	2-3	1	23.4011	1	Work from home	Health Care	HC/Home	76381	0.948987	0.0975023	0.206869	0.272762	0.0584364	0.0198737	0	0.849697	0.0238221	1274	822	161300	0.278562	0.0677838	0.0404207	0.839319	86.207	86.2126	86.3889	3
BR97	Baton Rouge	Ascension	70737	0	2	F	White	Married/Cohabiting	2-3	2+	25.8245	2	Work from home	Health Care	HC/Home	82482	0.785173	0.0784601	0.153621	0.357829	0.0439198	0.0251333	0.0033638	0.744224	0.0178979	1324	1009	176400	0.347682	0.049071	0.023529	0.89657	80.301	80.317	80.5285	2
BR98	Baton Rouge	East BR	70809	0	2	F	White	Married/Cohabiting	2-3	0	20.9803	1	Going in 100%	Health Care	HC/Onsite	105165	0.752149	0.0343602	0.0930078	0.20501	0.0315295	0.0174361	0.00252959	0.552263	0.0160809	1600	1157	268200	0.563323	0.0372199	0.0153453	0.958426	49.7074	49.7186	49.9129	1
BR99	Baton Rouge	East BR	70817	0	3	M	White	Married/Cohabiting	2-3	0	28.478	3	Going in 100%	Office	Office/Onsite	100505	0.395949	0.0682521	0.111206	0.244343	0.00823934	0.0163987	0.00103992	0.805376	0.0242381	1492	1144	234600	0.497135	0.0348788	0.0151822	0.953221	59.6242	59.6415	59.9003	1
BR100	Baton Rouge	East BR	70815	0	2	F	Other	Married/Cohabiting	4+	0	28.3396	3	Work from home	Other	Other/Home	64333	1.05277	0.0933559	0.227197	0.406686	0.0584397	0.0212766	0.00643026	0.636879	0.0208038	1269	868	165300	0.28214	0.0626565	0.0414574	0.896885	89.4172	89.4183	89.3842	3
BR101	Baton Rouge	East BR	70808	0	3	F	White	Married/Cohabiting	4+	0	24.8865	2	Work from home	Public Facing	PF/Home	118373	1.08473	0.0724944	0.236567	0.219019	0.0541519	0.0149232	0.00169917	0.591681	0.00775709	1957	1002	307100	0.554103	0.0501937	0.00733294	0.969308	35.4834	35.4833	35.7358	1
BR102	Baton Rouge	East BR	70806	0	3	F	Black	Single	2-3	2+	48.6842	4	Going in 100%	Other	Other/Onsite	65949	1.28213	0.166006	0.352112	0.526996	0.149879	0.0252223	0.000485044	0.444462	0.0254648	1481	788	225200	0.459699	0.0718983	0.0353402	0.890827	74.0968	74.0774	73.8219	2
BR103	Baton Rouge	East BR	70816	0	4	F	Black	Divorced/Widowed	2-3	1	31.9269	3	Unemployed	Unemployed/Unknown	Unemployed/Unknown	71022	0.92723	0.0814948	0.232323	0.483327	0.0362203	0.0165105	0.00205667	0.489831	0.0158821	1360	965	185100	0.356393	0.0586708	0.0226029	0.934207	82.1648	82.1701	82.1621	2
BR104	Baton Rouge	East BR	70817	0	3	F	White	Married/Cohabiting	4+	0	31.7517	3	Unemployed	Unemployed/Unknown	Unemployed/Unknown	100505	0.395949	0.0682521	0.111206	0.244343	0.00823934	0.0163987	0.00103992	0.805376	0.0242381	1492	1144	234600	0.497135	0.0348788	0.0151822	0.953221	59.6242	59.6415	59.9003	1
BR105	Baton Rouge	East BR	70810	0	1	M	Other	Married/Cohabiting	4+	0	26.5418	2	Going in 100%	Health Care	HC/Onsite	106306	0.803805	0.0666116	0.148716	0.29268	0.0282504	0.0136491	0.000698324	0.684675	0.0213306	1667	1144	283700	0.516465	0.0291297	0.0148552	0.951777	45.4853	45.4921	45.6411	1
BR106	Baton Rouge	Livingston	70726	0	2	M	White	Married/Cohabiting	4+	1	42.8973	4	50/50	Public Facing	PF/Both	75587	0.89891	0.0789383	0.198334	0.33466	0.0482982	0.01446	0.0030002	0.76323	0.0281822	1327	922	162300	0.312788	0.0442916	0.0469587	0.874568	86.1959	86.2075	86.3684	3
BR107	Baton Rouge	East BR	70817	0	1	F	Other	Single	2-3	0	29.8565	3	50/50	Public Facing	PF/Both	100505	0.395949	0.0682521	0.111206	0.244343	0.00823934	0.0163987	0.00103992	0.805376	0.0242381	1492	1144	234600	0.497135	0.0348788	0.0151822	0.953221	59.6242	59.6415	59.9003	1
BR108	Baton Rouge	East BR	70816	0	2	F	White	Married/Cohabiting	4+	0	34.4531	4	50/50	Other	Other/Both	71022	0.92723	0.0814948	0.232323	0.483327	0.0362203	0.0165105	0.00205667	0.489831	0.0158821	1360	965	185100	0.356393	0.0586708	0.0226029	0.934207	82.1648	82.1701	82.1621	2
BR109	Baton Rouge	East BR	70806	0	3	F	White	Married/Cohabiting	4+	0	22.312	1	Work from home	Office	Office/Home	65949	1.28213	0.166006	0.352112	0.526996	0.149879	0.0252223	0.000485044	0.444462	0.0254648	1481	788	225200	0.459699	0.0718983	0.0353402	0.890827	74.0968	74.0774	73.8219	2
BR110	Baton Rouge	East BR	70802	0	1	F	White	Single	2-3	1	24.2344	1	50/50	Office	Office/Both	35246	1.9685	0.288	0.537482	0.776446	0.207776	0.0361846	0.00217729	0.357076	0.0289269	930	748	72300	0.243333	0.150476	0.0610049	0.788387	122.551	122.555	122.438	3
BR111	Baton Rouge	Ascension	70769	0	3	F	White	Married/Cohabiting	4+	2+	34.4428	4	Going in 100%	Public Facing	PF/Onsite	103655	0.798791	0.066006	0.149974	0.202905	0.0237053	0.0169035	0.00127955	0.887265	0.0174423	1502	1124	223200	0.439578	0.0545334	0.0392343	0.908575	61.3295	61.3507	61.7087	2
BR112	Baton Rouge	Ascension	70734	0	3	M	White	Married/Cohabiting	2-3	2+	32.1371	3	50/50	Public Facing	PF/Both	103284	1.05452	0.0257353	0.0681236	0.174795	0.0230289	0.0277127	0	0.808743	0.0202966	1761	1029	241800	0.310252	0.0801194	0.0264611	0.955131	56.8433	56.8553	57.1368	1
BR113	Baton Rouge	East BR	70791	0	2	F	White	Married/Cohabiting	4+	0	24.0283	1	Going in 100%	Health Care	HC/Onsite	86406	0.917298	0.0631497	0.188716	0.316803	0.0447374	0.0252423	0.00777552	0.736759	0.0320036	1583	897	215300	0.379893	0.0406669	0.0206803	0.916627	69.3318	69.3335	69.4512	2
BR114	Baton Rouge	Livingston	70726	0	1	F	Other	Married/Cohabiting	4+	1	33.9829	4	Unemployed	Unemployed/Unknown	Unemployed/Unknown	75587	0.89891	0.0789383	0.198334	0.33466	0.0482982	0.01446	0.0030002	0.76323	0.0281822	1327	922	162300	0.312788	0.0442916	0.0469587	0.874568	86.1959	86.2075	86.3684	3
BR115	Baton Rouge	East BR	70818	0	1	F	White	Single	2-3	0	27.4609	2	Going in 100%	Office	Office/Onsite	86667	0.944606	0.0351623	0.152123	0.261967	0.0271903	0.0293875	0.015655	0.775886	0.0027465	1412	874	188900	0.372175	0.0296647	0.0260702	0.932899	75.782	75.7889	76.0173	2
BR116	Baton Rouge	East BR	70817	0	4	F	White	Married/Cohabiting	2-3	0	23.1702	1	Going in 100%	Health Care	HC/Onsite	100505	0.395949	0.0682521	0.111206	0.244343	0.00823934	0.0163987	0.00103992	0.805376	0.0242381	1492	1144	234600	0.497135	0.0348788	0.0151822	0.953221	59.6242	59.6415	59.9003	1
BR117	Baton Rouge	Ascension	70769	0	1	M	White	Married/Cohabiting	4+	0	25.1022	2	Going in 100%	Health Care	HC/Onsite	103655	0.798791	0.066006	0.149974	0.202905	0.0237053	0.0169035	0.00127955	0.887265	0.0174423	1502	1124	223200	0.439578	0.0545334	0.0392343	0.908575	61.3295	61.3507	61.7087	2
BR118	Baton Rouge	East BR	70808	0	3	F	White	Married/Cohabiting	2-3	0	22.2935	1	Unemployed	Unemployed/Unknown	Unemployed/Unknown	118373	1.08473	0.0724944	0.236567	0.219019	0.0541519	0.0149232	0.00169917	0.591681	0.00775709	1957	1002	307100	0.554103	0.0501937	0.00733294	0.969308	35.4834	35.4833	35.7358	1
BR119	Baton Rouge	East BR	70808	0	3	M	White	Married/Cohabiting	2-3	0	26.1497	2	Work from home	Office	Office/Home	118373	1.08473	0.0724944	0.236567	0.219019	0.0541519	0.0149232	0.00169917	0.591681	0.00775709	1957	1002	307100	0.554103	0.0501937	0.00733294	0.969308	35.4834	35.4833	35.7358	1
BR120	Baton Rouge	East BR	70739	0	1	F	White	Single	2-3	0	20.0683	1	Unemployed	Unemployed/Unknown	Unemployed/Unknown	91396	0.614195	0.0782034	0.194119	0.220198	0.0187861	0.0179604	0	0.902973	0.0080512	1470	851	217300	0.384971	0.0230179	0.0197926	0.914755	67.1426	67.1423	67.3279	2
BR121	Baton Rouge	East BR	70808	0	2	F	White	Single	1	0	20.4828	1	50/50	Health Care	HC/Both	118373	1.08473	0.0724944	0.236567	0.219019	0.0541519	0.0149232	0.00169917	0.591681	0.00775709	1957	1002	307100	0.554103	0.0501937	0.00733294	0.969308	35.4834	35.4833	35.7358	1
BR122	Baton Rouge	East BR	70815	0	2	M	White	Married/Cohabiting	2-3	0	23.4908	1	50/50	Office	Office/Both	64333	1.05277	0.0933559	0.227197	0.406686	0.0584397	0.0212766	0.00643026	0.636879	0.0208038	1269	868	165300	0.28214	0.0626565	0.0414574	0.896885	89.4172	89.4183	89.3842	3
BR123	Baton Rouge	East BR	70818	0	3	F	White	Married/Cohabiting	4+	0	25.6828	2	Going in 100%	Health Care	HC/Onsite	86667	0.944606	0.0351623	0.152123	0.261967	0.0271903	0.0293875	0.015655	0.775886	0.0027465	1412	874	188900	0.372175	0.0296647	0.0260702	0.932899	75.782	75.7889	76.0173	2
BR124	Baton Rouge	Ascension	70769	0	1	F	Black	Single	2-3	1	28.2864	3	Unemployed	Unemployed/Unknown	Unemployed/Unknown	103655	0.798791	0.066006	0.149974	0.202905	0.0237053	0.0169035	0.00127955	0.887265	0.0174423	1502	1124	223200	0.439578	0.0545334	0.0392343	0.908575	61.3295	61.3507	61.7087	2
BR125	Baton Rouge	East BR	70815	0	2	F	Black	Single	4+	0	29.9503	3	50/50	Public Facing	PF/Both	64333	1.05277	0.0933559	0.227197	0.406686	0.0584397	0.0212766	0.00643026	0.636879	0.0208038	1269	868	165300	0.28214	0.0626565	0.0414574	0.896885	89.4172	89.4183	89.3842	3
BR126	Baton Rouge	East BR	70809	0	4	M	White	Married/Cohabiting	2-3	0	25.7994	2	50/50	Health Care	HC/Both	105165	0.752149	0.0343602	0.0930078	0.20501	0.0315295	0.0174361	0.00252959	0.552263	0.0160809	1600	1157	268200	0.563323	0.0372199	0.0153453	0.958426	49.7074	49.7186	49.9129	1
BR127	Baton Rouge	East BR	70808	0	1	F	White	Single	1	0	22.4569	1	Work from home	Office	Office/Home	118373	1.08473	0.0724944	0.236567	0.219019	0.0541519	0.0149232	0.00169917	0.591681	0.00775709	1957	1002	307100	0.554103	0.0501937	0.00733294	0.969308	35.4834	35.4833	35.7358	1
BR128	Baton Rouge	East BR	70811	0	1	F	Black	Single	2-3	2+	29.3724	3	Work from home	Health Care	HC/Home	48993	1.45472	0.192443	0.324386	0.735402	0.0601567	0.0239356	0.0086846	0.631646	0.0419403	955	909	107700	0.260585	0.0638092	0.0252549	0.873488	109.001	109.012	108.966	3
BR129	Baton Rouge	East BR	70812	0	3	F	Black	Single	1	2+	25.6828	2	Going in 100%	Health Care	HC/Onsite	45531	1.03892	0.238935	0.420244	0.706265	0.0916598	0.0333058	0	0.592898	0.0789981	933	908	111000	0.214213	0.109798	0.0297781	0.864996	109.405	109.412	109.296	3
BR130	Baton Rouge	East BR	70820	0	2	M	Other	Married/Cohabiting	4+	1	28.055	3	Going in 100%	Health Care	HC/Onsite	33472	1.93076	0.209651	0.598429	0.463099	0.090821	0.0197979	0	0.232313	0.0289353	1403	885	224800	0.374058	0.0669891	0.0558039	0.891276	85.5238	85.4934	84.7164	3
BR131	Baton Rouge	East BR	70808	0	4	M	White	Married/Cohabiting	2-3	0	24.8865	2	Unemployed	Unemployed/Unknown	Unemployed/Unknown	118373	1.08473	0.0724944	0.236567	0.219019	0.0541519	0.0149232	0.00169917	0.591681	0.00775709	1957	1002	307100	0.554103	0.0501937	0.00733294	0.969308	35.4834	35.4833	35.7358	1
BR132	Baton Rouge	Livingston	70726	0	1	F	White	Married/Cohabiting	2-3	1	41.1536	4	50/50	Public Facing	PF/Both	75587	0.89891	0.0789383	0.198334	0.33466	0.0482982	0.01446	0.0030002	0.76323	0.0281822	1327	922	162300	0.312788	0.0442916	0.0469587	0.874568	86.1959	86.2075	86.3684	3
BR133	Baton Rouge	East BR	70809	0	1	F	White	Single	4+	0	22.1487	1	50/50	Public Facing	PF/Both	105165	0.752149	0.0343602	0.0930078	0.20501	0.0315295	0.0174361	0.00252959	0.552263	0.0160809	1600	1157	268200	0.563323	0.0372199	0.0153453	0.958426	49.7074	49.7186	49.9129	1
BR134	Baton Rouge	Ascension	70769	0	2	F	White	Single	2-3	0	37.4909	4	Unemployed	Unemployed/Unknown	Unemployed/Unknown	103655	0.798791	0.066006	0.149974	0.202905	0.0237053	0.0169035	0.00127955	0.887265	0.0174423	1502	1124	223200	0.439578	0.0545334	0.0392343	0.908575	61.3295	61.3507	61.7087	2
BR135	Baton Rouge	East BR	70739	0	4	M	Black	Married/Cohabiting	2-3	2+	25.1019	2	Going in 100%	Health Care	HC/Onsite	91396	0.614195	0.0782034	0.194119	0.220198	0.0187861	0.0179604	0	0.902973	0.0080512	1470	851	217300	0.384971	0.0230179	0.0197926	0.914755	67.1426	67.1423	67.3279	2
BR136	Baton Rouge	East BR	70809	0	2	F	Black	Single	2-3	1	25.6828	2	Work from home	Other	Other/Home	105165	0.752149	0.0343602	0.0930078	0.20501	0.0315295	0.0174361	0.00252959	0.552263	0.0160809	1600	1157	268200	0.563323	0.0372199	0.0153453	0.958426	49.7074	49.7186	49.9129	1
BR137	Baton Rouge	East BR	70808	0	4	M	White	Married/Cohabiting	2-3	0	30.6804	3	Going in 100%	Office	Office/Onsite	118373	1.08473	0.0724944	0.236567	0.219019	0.0541519	0.0149232	0.00169917	0.591681	0.00775709	1957	1002	307100	0.554103	0.0501937	0.00733294	0.969308	35.4834	35.4833	35.7358	1
BR138	Baton Rouge	East BR	70810	0	2	F	Black	Married/Cohabiting	4+	1	35.1084	4	Work from home	Public Facing	PF/Home	106306	0.803805	0.0666116	0.148716	0.29268	0.0282504	0.0136491	0.000698324	0.684675	0.0213306	1667	1144	283700	0.516465	0.0291297	0.0148552	0.951777	45.4853	45.4921	45.6411	1
BR139	Baton Rouge	East BR	70802	1	4	F	Black	Married/Cohabiting	2-3	2+	27.1691	2	Unemployed	Unemployed/Unknown	Unemployed/Unknown	35246	1.9685	0.288	0.537482	0.776446	0.207776	0.0361846	0.00217729	0.357076	0.0289269	930	748	72300	0.243333	0.150476	0.0610049	0.788387	122.551	122.555	122.438	3
BR140	Baton Rouge	East BR	70816	0	1	M	White	Single	2-3	0	31.8682	3	Going in 100%	Public Facing	PF/Onsite	71022	0.92723	0.0814948	0.232323	0.483327	0.0362203	0.0165105	0.00205667	0.489831	0.0158821	1360	965	185100	0.356393	0.0586708	0.0226029	0.934207	82.1648	82.1701	82.1621	2
BR141	Baton Rouge	East BR	70815	0	4	F	Black	Married/Cohabiting	2-3	0	26.5684	2	Going in 100%	Health Care	HC/Onsite	64333	1.05277	0.0933559	0.227197	0.406686	0.0584397	0.0212766	0.00643026	0.636879	0.0208038	1269	868	165300	0.28214	0.0626565	0.0414574	0.896885	89.4172	89.4183	89.3842	3
BR142	Baton Rouge	Livingston	70706	0	4	F	White	Married/Cohabiting	2-3	0	25.0854	2	Work from home	Other	Other/Home	80014	0.270268	0.060241	0.150394	0.222505	0.0220415	0.0233535	0.00144319	0.853582	0.0267646	1296	961	167300	0.339682	0.0487363	0.0307041	0.895929	83.4195	83.4339	83.6436	3
BR143	Baton Rouge	East BR	70810	0	1	M	White	Single	2-3	0	24.4051	2	50/50	Office	Office/Both	106306	0.803805	0.0666116	0.148716	0.29268	0.0282504	0.0136491	0.000698324	0.684675	0.0213306	1667	1144	283700	0.516465	0.0291297	0.0148552	0.951777	45.4853	45.4921	45.6411	1
BR144	Baton Rouge	East BR	70808	0	4	M	White	Married/Cohabiting	2-3	2+	31.3777	3	Unemployed	Unemployed/Unknown	Unemployed/Unknown	118373	1.08473	0.0724944	0.236567	0.219019	0.0541519	0.0149232	0.00169917	0.591681	0.00775709	1957	1002	307100	0.554103	0.0501937	0.00733294	0.969308	35.4834	35.4833	35.7358	1
BR145	Baton Rouge	Ascension	70737	0	3	F	White	Married/Cohabiting	2-3	1	24.5062	2	Going in 100%	Office	Office/Onsite	82482	0.785173	0.0784601	0.153621	0.357829	0.0439198	0.0251333	0.0033638	0.744224	0.0178979	1324	1009	176400	0.347682	0.049071	0.023529	0.89657	80.301	80.317	80.5285	2
BR146	Baton Rouge	East BR	70814	0	4	M	Black	Divorced/Widowed	1	2+	28.2308	3	Unemployed	Unemployed/Unknown	Unemployed/Unknown	54896	0.942989	0.123408	0.214046	0.34258	0.04981	0.020004	0.00560112	0.70074	0.0208042	1070	855	146500	0.257235	0.0542121	0.0488865	0.862566	97.3891	97.3884	97.2764	3
BR147	Baton Rouge	East BR	70816	0	4	F	White	Divorced/Widowed	1	2+	21.5204	1	Work from home	Other	Other/Home	71022	0.92723	0.0814948	0.232323	0.483327	0.0362203	0.0165105	0.00205667	0.489831	0.0158821	1360	965	185100	0.356393	0.0586708	0.0226029	0.934207	82.1648	82.1701	82.1621	2
BR148	Baton Rouge	East BR	70810	0	3	F	Black	Married/Cohabiting	2-3	1	42.3928	4	50/50	Office	Office/Both	106306	0.803805	0.0666116	0.148716	0.29268	0.0282504	0.0136491	0.000698324	0.684675	0.0213306	1667	1144	283700	0.516465	0.0291297	0.0148552	0.951777	45.4853	45.4921	45.6411	1
BR149	Baton Rouge	East BR	70817	0	3	F	White	Married/Cohabiting	2-3	0	32.998	4	Going in 100%	Health Care	HC/Onsite	100505	0.395949	0.0682521	0.111206	0.244343	0.00823934	0.0163987	0.00103992	0.805376	0.0242381	1492	1144	234600	0.497135	0.0348788	0.0151822	0.953221	59.6242	59.6415	59.9003	1
BR150	Baton Rouge	East BR	70817	0	3	F	White	Married/Cohabiting	2-3	1	34.7477	4	Unemployed	Unemployed/Unknown	Unemployed/Unknown	100505	0.395949	0.0682521	0.111206	0.244343	0.00823934	0.0163987	0.00103992	0.805376	0.0242381	1492	1144	234600	0.497135	0.0348788	0.0151822	0.953221	59.6242	59.6415	59.9003	1
BR151	Baton Rouge	East BR	70808	1	2	F	White	Single	1	0	24.0283	1	Work from home	Office	Office/Home	118373	1.08473	0.0724944	0.236567	0.219019	0.0541519	0.0149232	0.00169917	0.591681	0.00775709	1957	1002	307100	0.554103	0.0501937	0.00733294	0.969308	35.4834	35.4833	35.7358	1
BR152	Baton Rouge	Livingston	70706	0	4	M	White	Married/Cohabiting	2-3	1	27.8	2	Going in 100%	Public Facing	PF/Onsite	80014	0.270268	0.060241	0.150394	0.222505	0.0220415	0.0233535	0.00144319	0.853582	0.0267646	1296	961	167300	0.339682	0.0487363	0.0307041	0.895929	83.4195	83.4339	83.6436	3
BR153	Baton Rouge	East BR	70810	0	4	M	White	Married/Cohabiting	2-3	1	26.6229	2	50/50	Public Facing	PF/Both	106306	0.803805	0.0666116	0.148716	0.29268	0.0282504	0.0136491	0.000698324	0.684675	0.0213306	1667	1144	283700	0.516465	0.0291297	0.0148552	0.951777	45.4853	45.4921	45.6411	1
BR154	Baton Rouge	East BR	70809	1	2	M	White	Married/Cohabiting	4+	0	30.4066	3	Work from home	Office	Office/Home	105165	0.752149	0.0343602	0.0930078	0.20501	0.0315295	0.0174361	0.00252959	0.552263	0.0160809	1600	1157	268200	0.563323	0.0372199	0.0153453	0.958426	49.7074	49.7186	49.9129	1
BR155	Baton Rouge	East BR	70806	0	2	M	White	Single	1	0	21.2846	1	Going in 100%	Office	Office/Onsite	65949	1.28213	0.166006	0.352112	0.526996	0.149879	0.0252223	0.000485044	0.444462	0.0254648	1481	788	225200	0.459699	0.0718983	0.0353402	0.890827	74.0968	74.0774	73.8219	2
BR156	Baton Rouge	East BR	70810	0	4	M	White	Married/Cohabiting	2-3	1	25.8219	2	Unemployed	Unemployed/Unknown	Unemployed/Unknown	106306	0.803805	0.0666116	0.148716	0.29268	0.0282504	0.0136491	0.000698324	0.684675	0.0213306	1667	1144	283700	0.516465	0.0291297	0.0148552	0.951777	45.4853	45.4921	45.6411	1
BR157	Baton Rouge	East BR	70808	0	2	M	White	Married/Cohabiting	4+	1	39.1513	4	Going in 100%	Other	Other/Onsite	118373	1.08473	0.0724944	0.236567	0.219019	0.0541519	0.0149232	0.00169917	0.591681	0.00775709	1957	1002	307100	0.554103	0.0501937	0.00733294	0.969308	35.4834	35.4833	35.7358	1
BR158	Baton Rouge	East BR	70816	0	3	F	Black	Divorced/Widowed	1	0	25.8398	2	50/50	Public Facing	PF/Both	71022	0.92723	0.0814948	0.232323	0.483327	0.0362203	0.0165105	0.00205667	0.489831	0.0158821	1360	965	185100	0.356393	0.0586708	0.0226029	0.934207	82.1648	82.1701	82.1621	2
BR159	Baton Rouge	East BR	70806	0	4	F	White	Married/Cohabiting	2-3	2+	23.4908	1	Unemployed	Unemployed/Unknown	Unemployed/Unknown	65949	1.28213	0.166006	0.352112	0.526996	0.149879	0.0252223	0.000485044	0.444462	0.0254648	1481	788	225200	0.459699	0.0718983	0.0353402	0.890827	74.0968	74.0774	73.8219	2
BR160	Baton Rouge	East BR	70815	0	4	M	White	Single	1	0	25.8456	2	50/50	Office	Office/Both	64333	1.05277	0.0933559	0.227197	0.406686	0.0584397	0.0212766	0.00643026	0.636879	0.0208038	1269	868	165300	0.28214	0.0626565	0.0414574	0.896885	89.4172	89.4183	89.3842	3
BR161	Baton Rouge	Ascension	70769	0	2	F	Black	Married/Cohabiting	4+	2+	30.1109	3	Work from home	Office	Office/Home	103655	0.798791	0.066006	0.149974	0.202905	0.0237053	0.0169035	0.00127955	0.887265	0.0174423	1502	1124	223200	0.439578	0.0545334	0.0392343	0.908575	61.3295	61.3507	61.7087	2
BR162	Baton Rouge	East BR	70816	0	1	F	Black	Single	1	0	21.4539	1	Going in 100%	Office	Office/Onsite	71022	0.92723	0.0814948	0.232323	0.483327	0.0362203	0.0165105	0.00205667	0.489831	0.0158821	1360	965	185100	0.356393	0.0586708	0.0226029	0.934207	82.1648	82.1701	82.1621	2
BR163	Baton Rouge	East BR	70802	0	1	F	White	Single	2-3	0	20.3691	1	Going in 100%	Public Facing	PF/Onsite	35246	1.9685	0.288	0.537482	0.776446	0.207776	0.0361846	0.00217729	0.357076	0.0289269	930	748	72300	0.243333	0.150476	0.0610049	0.788387	122.551	122.555	122.438	3
BR164	Baton Rouge	East BR	70802	0	1	F	White	Single	2-3	1	47.8904	4	Work from home	Office	Office/Home	35246	1.9685	0.288	0.537482	0.776446	0.207776	0.0361846	0.00217729	0.357076	0.0289269	930	748	72300	0.243333	0.150476	0.0610049	0.788387	122.551	122.555	122.438	3
BR165	Baton Rouge	East BR	70808	0	2	F	White	Married/Cohabiting	2-3	0	28.2864	3	Work from home	Office	Office/Home	118373	1.08473	0.0724944	0.236567	0.219019	0.0541519	0.0149232	0.00169917	0.591681	0.00775709	1957	1002	307100	0.554103	0.0501937	0.00733294	0.969308	35.4834	35.4833	35.7358	1
BR166	Baton Rouge	East BR	70808	0	2	M	White	Married/Cohabiting	4+	1	24.4051	2	Going in 100%	Public Facing	PF/Onsite	118373	1.08473	0.0724944	0.236567	0.219019	0.0541519	0.0149232	0.00169917	0.591681	0.00775709	1957	1002	307100	0.554103	0.0501937	0.00733294	0.969308	35.4834	35.4833	35.7358	1
BR167	Baton Rouge	East BR	70810	0	4	M	White	Married/Cohabiting	2-3	2+	29.6982	3	Unemployed	Unemployed/Unknown	Unemployed/Unknown	106306	0.803805	0.0666116	0.148716	0.29268	0.0282504	0.0136491	0.000698324	0.684675	0.0213306	1667	1144	283700	0.516465	0.0291297	0.0148552	0.951777	45.4853	45.4921	45.6411	1
BR168	Baton Rouge	East BR	70810	0	2	M	Other	Married/Cohabiting	2-3	0	23.0859	1	Work from home	Office	Office/Home	106306	0.803805	0.0666116	0.148716	0.29268	0.0282504	0.0136491	0.000698324	0.684675	0.0213306	1667	1144	283700	0.516465	0.0291297	0.0148552	0.951777	45.4853	45.4921	45.6411	1
BR169	Baton Rouge	East BR	70806	0	2	M	Black	Single	1	1	44.6261	4	Going in 100%	Public Facing	PF/Onsite	65949	1.28213	0.166006	0.352112	0.526996	0.149879	0.0252223	0.000485044	0.444462	0.0254648	1481	788	225200	0.459699	0.0718983	0.0353402	0.890827	74.0968	74.0774	73.8219	2
BR170	Baton Rouge	East BR	70714	0	3	F	White	Divorced/Widowed	1	1	35.5276	4	50/50	Office	Office/Both	65245	1.22702	0.125133	0.21943	0.507866	0.0156908	0.011187	0	0.734563	0.0310911	1149	972	140100	0.247278	0.0533909	0.0316224	0.892359	95.296	95.3105	95.3941	3
BR171	Baton Rouge	Livingston	70726	0	2	F	Black	Married/Cohabiting	4+	2+	35.4379	4	Work from home	Health Care	HC/Home	75587	0.89891	0.0789383	0.198334	0.33466	0.0482982	0.01446	0.0030002	0.76323	0.0281822	1327	922	162300	0.312788	0.0442916	0.0469587	0.874568	86.1959	86.2075	86.3684	3
BR172	Baton Rouge	East BR	70791	0	2	F	Black	Single	1	1	34.5642	4	Going in 100%	Office	Office/Onsite	86406	0.917298	0.0631497	0.188716	0.316803	0.0447374	0.0252423	0.00777552	0.736759	0.0320036	1583	897	215300	0.379893	0.0406669	0.0206803	0.916627	69.3318	69.3335	69.4512	2
BR173	Baton Rouge	West BR	70767	0	2	F	White	Married/Cohabiting	4+	0	21.9459	1	Going in 100%	Office	Office/Onsite	68504	1.15369	0.1149	0.238134	0.424902	0.075371	0.0248458	0.00416875	0.702685	0.0298483	1364	842	173800	0.320247	0.0621782	0.0482833	0.827343	85.8539	85.8538	85.8536	3
BR174	Baton Rouge	East BR	70806	0	1	F	White	Married/Cohabiting	2-3	0	25.8219	2	Going in 100%	Office	Office/Onsite	65949	1.28213	0.166006	0.352112	0.526996	0.149879	0.0252223	0.000485044	0.444462	0.0254648	1481	788	225200	0.459699	0.0718983	0.0353402	0.890827	74.0968	74.0774	73.8219	2
BR175	Baton Rouge	East BR	70810	0	4	F	Black	Married/Cohabiting	2-3	0	30.9965	3	Unemployed	Unemployed/Unknown	Unemployed/Unknown	106306	0.803805	0.0666116	0.148716	0.29268	0.0282504	0.0136491	0.000698324	0.684675	0.0213306	1667	1144	283700	0.516465	0.0291297	0.0148552	0.951777	45.4853	45.4921	45.6411	1
BR176	Baton Rouge	East BR	70816	0	1	M	White	Single	4+	0	29.1561	3	50/50	Other	Other/Both	71022	0.92723	0.0814948	0.232323	0.483327	0.0362203	0.0165105	0.00205667	0.489831	0.0158821	1360	965	185100	0.356393	0.0586708	0.0226029	0.934207	82.1648	82.1701	82.1621	2
BR177	Baton Rouge	East BR	70810	0	3	M	Other	Married/Cohabiting	4+	0	29.9503	3	Going in 100%	Health Care	HC/Onsite	106306	0.803805	0.0666116	0.148716	0.29268	0.0282504	0.0136491	0.000698324	0.684675	0.0213306	1667	1144	283700	0.516465	0.0291297	0.0148552	0.951777	45.4853	45.4921	45.6411	1
BR178	Baton Rouge	East BR	70820	0	1	M	Other	Single	2-3	0	29.0496	3	Work from home	Office	Office/Home	33472	1.93076	0.209651	0.598429	0.463099	0.090821	0.0197979	0	0.232313	0.0289353	1403	885	224800	0.374058	0.0669891	0.0558039	0.891276	85.5238	85.4934	84.7164	3
BR179	Baton Rouge	East BR	70810	0	1	F	White	Single	2-3	0	21.2051	1	Going in 100%	Health Care	HC/Onsite	106306	0.803805	0.0666116	0.148716	0.29268	0.0282504	0.0136491	0.000698324	0.684675	0.0213306	1667	1144	283700	0.516465	0.0291297	0.0148552	0.951777	45.4853	45.4921	45.6411	1
BR180	Baton Rouge	Livingston	70726	0	1	F	White	Married/Cohabiting	2-3	0	18.2439	1	50/50	Office	Office/Both	75587	0.89891	0.0789383	0.198334	0.33466	0.0482982	0.01446	0.0030002	0.76323	0.0281822	1327	922	162300	0.312788	0.0442916	0.0469587	0.874568	86.1959	86.2075	86.3684	3
BR181	Baton Rouge	Livingston	70726	1	4	M	White	Single	2-3	0	22.1968	1	Going in 100%	Public Facing	PF/Onsite	75587	0.89891	0.0789383	0.198334	0.33466	0.0482982	0.01446	0.0030002	0.76323	0.0281822	1327	922	162300	0.312788	0.0442916	0.0469587	0.874568	86.1959	86.2075	86.3684	3
BR182	Baton Rouge	East BR	70809	0	1	F	White	Single	1	0	24.4429	2	Work from home	Office	Office/Home	105165	0.752149	0.0343602	0.0930078	0.20501	0.0315295	0.0174361	0.00252959	0.552263	0.0160809	1600	1157	268200	0.563323	0.0372199	0.0153453	0.958426	49.7074	49.7186	49.9129	1
BR183	Baton Rouge	East BR	70820	0	2	F	Black	Divorced/Widowed	1	0	63.2284	4	Work from home	Office	Office/Home	33472	1.93076	0.209651	0.598429	0.463099	0.090821	0.0197979	0	0.232313	0.0289353	1403	885	224800	0.374058	0.0669891	0.0558039	0.891276	85.5238	85.4934	84.7164	3
BR184	Baton Rouge	East BR	70806	0	2	F	Other	Married/Cohabiting	2-3	0	21.1417	1	50/50	Public Facing	PF/Both	65949	1.28213	0.166006	0.352112	0.526996	0.149879	0.0252223	0.000485044	0.444462	0.0254648	1481	788	225200	0.459699	0.0718983	0.0353402	0.890827	74.0968	74.0774	73.8219	2
BR185	Baton Rouge	East BR	70806	0	1	M	White	Single	2-3	1	21.9688	1	Work from home	Public Facing	PF/Home	65949	1.28213	0.166006	0.352112	0.526996	0.149879	0.0252223	0.000485044	0.444462	0.0254648	1481	788	225200	0.459699	0.0718983	0.0353402	0.890827	74.0968	74.0774	73.8219	2
BR186	Baton Rouge	Livingston	70726	0	3	M	White	Married/Cohabiting	2-3	0	32.998	4	Going in 100%	Office	Office/Onsite	75587	0.89891	0.0789383	0.198334	0.33466	0.0482982	0.01446	0.0030002	0.76323	0.0281822	1327	922	162300	0.312788	0.0442916	0.0469587	0.874568	86.1959	86.2075	86.3684	3
BR187	Baton Rouge	Livingston	70726	0	3	M	White	Married/Cohabiting	2-3	0	36.4879	4	Unemployed	Unemployed/Unknown	Unemployed/Unknown	75587	0.89891	0.0789383	0.198334	0.33466	0.0482982	0.01446	0.0030002	0.76323	0.0281822	1327	922	162300	0.312788	0.0442916	0.0469587	0.874568	86.1959	86.2075	86.3684	3
BR188	Baton Rouge	East BR	70808	0	4	F	Black	Married/Cohabiting	4+	2+	21.1106	1	Unemployed	Unemployed/Unknown	Unemployed/Unknown	118373	1.08473	0.0724944	0.236567	0.219019	0.0541519	0.0149232	0.00169917	0.591681	0.00775709	1957	1002	307100	0.554103	0.0501937	0.00733294	0.969308	35.4834	35.4833	35.7358	1
BR189	Baton Rouge	East BR	70816	0	2	M	White	Single	2-3	0	20.4961	1	Unemployed	Unemployed/Unknown	Unemployed/Unknown	71022	0.92723	0.0814948	0.232323	0.483327	0.0362203	0.0165105	0.00205667	0.489831	0.0158821	1360	965	185100	0.356393	0.0586708	0.0226029	0.934207	82.1648	82.1701	82.1621	2
BR190	Baton Rouge	Livingston	70726	0	4	F	White	Divorced/Widowed	4+	2+	26.518	2	Unemployed	Unemployed/Unknown	Unemployed/Unknown	75587	0.89891	0.0789383	0.198334	0.33466	0.0482982	0.01446	0.0030002	0.76323	0.0281822	1327	922	162300	0.312788	0.0442916	0.0469587	0.874568	86.1959	86.2075	86.3684	3
BR191	Baton Rouge	Ascension	70737	0	3	F	White	Single	2-3	0	21.7872	1	50/50	Public Facing	PF/Both	82482	0.785173	0.0784601	0.153621	0.357829	0.0439198	0.0251333	0.0033638	0.744224	0.0178979	1324	1009	176400	0.347682	0.049071	0.023529	0.89657	80.301	80.317	80.5285	2
BR192	Baton Rouge	East BR	70810	0	4	F	White	Divorced/Widowed	1	2+	24.0283	1	Work from home	Other	Other/Home	106306	0.803805	0.0666116	0.148716	0.29268	0.0282504	0.0136491	0.000698324	0.684675	0.0213306	1667	1144	283700	0.516465	0.0291297	0.0148552	0.951777	45.4853	45.4921	45.6411	1
BR193	Baton Rouge	East BR	70805	0	1	F	Black	Married/Cohabiting	2-3	1	20.3691	1	Going in 100%	Public Facing	PF/Onsite	29929	1.9116	0.364956	0.546128	0.734361	0.198126	0.0314064	0.00521665	0.43905	0.0595124	880	739	77800	0.14932	0.161903	0.0589729	0.753454	123.071	123.07	122.843	3
BR194	Baton Rouge	Livingston	70706	0	2	M	White	Married/Cohabiting	4+	0	25.1071	2	Going in 100%	Health Care	HC/Onsite	80014	0.270268	0.060241	0.150394	0.222505	0.0220415	0.0233535	0.00144319	0.853582	0.0267646	1296	961	167300	0.339682	0.0487363	0.0307041	0.895929	83.4195	83.4339	83.6436	3
BR195	Baton Rouge	East BR	70816	0	4	F	White	Single	2-3	0	25.8219	2	Work from home	Office	Office/Home	71022	0.92723	0.0814948	0.232323	0.483327	0.0362203	0.0165105	0.00205667	0.489831	0.0158821	1360	965	185100	0.356393	0.0586708	0.0226029	0.934207	82.1648	82.1701	82.1621	2
BR196	Baton Rouge	East BR	70820	0	3	F	White	Divorced/Widowed	2-3	1	27.7981	2	Going in 100%	Other	Other/Onsite	33472	1.93076	0.209651	0.598429	0.463099	0.090821	0.0197979	0	0.232313	0.0289353	1403	885	224800	0.374058	0.0669891	0.0558039	0.891276	85.5238	85.4934	84.7164	3
BR197	Baton Rouge	East BR	70816	0	4	F	White	Married/Cohabiting	2-3	2+	41.9605	4	Unemployed	Unemployed/Unknown	Unemployed/Unknown	71022	0.92723	0.0814948	0.232323	0.483327	0.0362203	0.0165105	0.00205667	0.489831	0.0158821	1360	965	185100	0.356393	0.0586708	0.0226029	0.934207	82.1648	82.1701	82.1621	2
BR198	Baton Rouge	East BR	70817	0	4	M	White	Single	1	1	27.3659	2	Unemployed	Unemployed/Unknown	Unemployed/Unknown	100505	0.395949	0.0682521	0.111206	0.244343	0.00823934	0.0163987	0.00103992	0.805376	0.0242381	1492	1144	234600	0.497135	0.0348788	0.0151822	0.953221	59.6242	59.6415	59.9003	1
BR199	Baton Rouge	East BR	70806	0	1	F	White	Single	4+	0	18.3645	1	50/50	Other	Other/Both	65949	1.28213	0.166006	0.352112	0.526996	0.149879	0.0252223	0.000485044	0.444462	0.0254648	1481	788	225200	0.459699	0.0718983	0.0353402	0.890827	74.0968	74.0774	73.8219	2
BR200	Baton Rouge	East BR	70802	0	2	F	Black	Single	2-3	0	28.6624	3	Unemployed	Unemployed/Unknown	Unemployed/Unknown	35246	1.9685	0.288	0.537482	0.776446	0.207776	0.0361846	0.00217729	0.357076	0.0289269	930	748	72300	0.243333	0.150476	0.0610049	0.788387	122.551	122.555	122.438	3
BR201	Baton Rouge	East BR	70810	0	4	M	White	Married/Cohabiting	2-3	1	27.6644	2	Unemployed	Unemployed/Unknown	Unemployed/Unknown	106306	0.803805	0.0666116	0.148716	0.29268	0.0282504	0.0136491	0.000698324	0.684675	0.0213306	1667	1144	283700	0.516465	0.0291297	0.0148552	0.951777	45.4853	45.4921	45.6411	1
BR202	Baton Rouge	East BR	70817	0	3	M	White	Married/Cohabiting	2-3	2+	28.1261	3	50/50	Office	Office/Both	100505	0.395949	0.0682521	0.111206	0.244343	0.00823934	0.0163987	0.00103992	0.805376	0.0242381	1492	1144	234600	0.497135	0.0348788	0.0151822	0.953221	59.6242	59.6415	59.9003	1
BR203	Baton Rouge	East BR	70810	1	1	M	White	Single	1	0	23.9594	1	Work from home	Office	Office/Home	106306	0.803805	0.0666116	0.148716	0.29268	0.0282504	0.0136491	0.000698324	0.684675	0.0213306	1667	1144	283700	0.516465	0.0291297	0.0148552	0.951777	45.4853	45.4921	45.6411	1
BR204	Baton Rouge	East BR	70806	0	3	F	Black	Divorced/Widowed	1	1	35.774	4	50/50	Public Facing	PF/Both	65949	1.28213	0.166006	0.352112	0.526996	0.149879	0.0252223	0.000485044	0.444462	0.0254648	1481	788	225200	0.459699	0.0718983	0.0353402	0.890827	74.0968	74.0774	73.8219	2
BR205	Baton Rouge	East BR	70806	0	4	F	White	Single	1	1	30.538	3	Unemployed	Unemployed/Unknown	Unemployed/Unknown	65949	1.28213	0.166006	0.352112	0.526996	0.149879	0.0252223	0.000485044	0.444462	0.0254648	1481	788	225200	0.459699	0.0718983	0.0353402	0.890827	74.0968	74.0774	73.8219	2
BR206	Baton Rouge	East BR	70817	0	4	F	White	Married/Cohabiting	2-3	2+	31.7517	3	Unemployed	Unemployed/Unknown	Unemployed/Unknown	100505	0.395949	0.0682521	0.111206	0.244343	0.00823934	0.0163987	0.00103992	0.805376	0.0242381	1492	1144	234600	0.497135	0.0348788	0.0151822	0.953221	59.6242	59.6415	59.9003	1
BR207	Baton Rouge	East BR	70810	0	3	F	White	Single	2-3	1	22.8049	1	Going in 100%	Health Care	HC/Onsite	106306	0.803805	0.0666116	0.148716	0.29268	0.0282504	0.0136491	0.000698324	0.684675	0.0213306	1667	1144	283700	0.516465	0.0291297	0.0148552	0.951777	45.4853	45.4921	45.6411	1
BR208	Baton Rouge	Ascension	70769	0	2	M	White	Married/Cohabiting	1	1	35.8673	4	Going in 100%	Office	Office/Onsite	103655	0.798791	0.066006	0.149974	0.202905	0.0237053	0.0169035	0.00127955	0.887265	0.0174423	1502	1124	223200	0.439578	0.0545334	0.0392343	0.908575	61.3295	61.3507	61.7087	2
BR209	Baton Rouge	Livingston	70726	0	1	F	White	Married/Cohabiting	2-3	0	29.1772	3	Going in 100%	Other	Other/Onsite	75587	0.89891	0.0789383	0.198334	0.33466	0.0482982	0.01446	0.0030002	0.76323	0.0281822	1327	922	162300	0.312788	0.0442916	0.0469587	0.874568	86.1959	86.2075	86.3684	3
BR210	Baton Rouge	East BR	70817	0	3	F	White	Single	1	0	37.7855	4	Going in 100%	Office	Office/Onsite	100505	0.395949	0.0682521	0.111206	0.244343	0.00823934	0.0163987	0.00103992	0.805376	0.0242381	1492	1144	234600	0.497135	0.0348788	0.0151822	0.953221	59.6242	59.6415	59.9003	1
BR211	Baton Rouge	East BR	70812	0	3	F	Black	Married/Cohabiting	4+	1	29.1183	3	Going in 100%	Health Care	HC/Onsite	45531	1.03892	0.238935	0.420244	0.706265	0.0916598	0.0333058	0	0.592898	0.0789981	933	908	111000	0.214213	0.109798	0.0297781	0.864996	109.405	109.412	109.296	3
BR212	Baton Rouge	East BR	70714	0	4	M	Black	Married/Cohabiting	2-3	0	27.6124	2	Going in 100%	Office	Office/Onsite	65245	1.22702	0.125133	0.21943	0.507866	0.0156908	0.011187	0	0.734563	0.0310911	1149	972	140100	0.247278	0.0533909	0.0316224	0.892359	95.296	95.3105	95.3941	3
BR213	Baton Rouge	East BR	70816	0	4	F	White	Married/Cohabiting	2-3	2+	19.8377	1	Unemployed	Unemployed/Unknown	Unemployed/Unknown	71022	0.92723	0.0814948	0.232323	0.483327	0.0362203	0.0165105	0.00205667	0.489831	0.0158821	1360	965	185100	0.356393	0.0586708	0.0226029	0.934207	82.1648	82.1701	82.1621	2
BR214	Baton Rouge	East BR	70806	0	1	F	Other	Single	1	0	29.9503	3	50/50	Other	Other/Both	65949	1.28213	0.166006	0.352112	0.526996	0.149879	0.0252223	0.000485044	0.444462	0.0254648	1481	788	225200	0.459699	0.0718983	0.0353402	0.890827	74.0968	74.0774	73.8219	2
BR215	Baton Rouge	East BR	70814	0	3	F	Black	Divorced/Widowed	4+	2+	39.4751	4	50/50	Office	Office/Both	54896	0.942989	0.123408	0.214046	0.34258	0.04981	0.020004	0.00560112	0.70074	0.0208042	1070	855	146500	0.257235	0.0542121	0.0488865	0.862566	97.3891	97.3884	97.2764	3
BR216	Baton Rouge	East BR	70817	0	2	F	White	Married/Cohabiting	4+	0	30.8936	3	50/50	Public Facing	PF/Both	100505	0.395949	0.0682521	0.111206	0.244343	0.00823934	0.0163987	0.00103992	0.805376	0.0242381	1492	1144	234600	0.497135	0.0348788	0.0151822	0.953221	59.6242	59.6415	59.9003	1
BR217	Baton Rouge	East BR	70810	0	3	M	White	Married/Cohabiting	4+	0	29.9831	3	Work from home	Other	Other/Home	106306	0.803805	0.0666116	0.148716	0.29268	0.0282504	0.0136491	0.000698324	0.684675	0.0213306	1667	1144	283700	0.516465	0.0291297	0.0148552	0.951777	45.4853	45.4921	45.6411	1
BR218	Baton Rouge	Livingston	70726	0	2	F	White	Married/Cohabiting	4+	0	29.2252	3	Going in 100%	Public Facing	PF/Onsite	75587	0.89891	0.0789383	0.198334	0.33466	0.0482982	0.01446	0.0030002	0.76323	0.0281822	1327	922	162300	0.312788	0.0442916	0.0469587	0.874568	86.1959	86.2075	86.3684	3
BR219	Baton Rouge	East BR	70810	0	4	M	Black	Married/Cohabiting	2-3	2+	33.3784	4	50/50	Office	Office/Both	106306	0.803805	0.0666116	0.148716	0.29268	0.0282504	0.0136491	0.000698324	0.684675	0.0213306	1667	1144	283700	0.516465	0.0291297	0.0148552	0.951777	45.4853	45.4921	45.6411	1
BR220	Baton Rouge	East BR	70816	0	2	M	White	Married/Cohabiting	4+	0	24.8009	2	Work from home	Office	Office/Home	71022	0.92723	0.0814948	0.232323	0.483327	0.0362203	0.0165105	0.00205667	0.489831	0.0158821	1360	965	185100	0.356393	0.0586708	0.0226029	0.934207	82.1648	82.1701	82.1621	2
BR221	Baton Rouge	East BR	70806	0	2	F	Black	Divorced/Widowed	2-3	2+	33.9829	4	Going in 100%	Office	Office/Onsite	65949	1.28213	0.166006	0.352112	0.526996	0.149879	0.0252223	0.000485044	0.444462	0.0254648	1481	788	225200	0.459699	0.0718983	0.0353402	0.890827	74.0968	74.0774	73.8219	2
BR222	Baton Rouge	Livingston	70726	1	2	F	White	Married/Cohabiting	2-3	1	19.9183	1	Going in 100%	Other	Other/Onsite	75587	0.89891	0.0789383	0.198334	0.33466	0.0482982	0.01446	0.0030002	0.76323	0.0281822	1327	922	162300	0.312788	0.0442916	0.0469587	0.874568	86.1959	86.2075	86.3684	3
BR223	Baton Rouge	East BR	70808	0	1	F	White	Married/Cohabiting	2-3	0	21.0315	1	Going in 100%	Public Facing	PF/Onsite	118373	1.08473	0.0724944	0.236567	0.219019	0.0541519	0.0149232	0.00169917	0.591681	0.00775709	1957	1002	307100	0.554103	0.0501937	0.00733294	0.969308	35.4834	35.4833	35.7358	1
BR224	Baton Rouge	East BR	70802	0	1	M	White	Single	2-3	0	23.7317	1	Going in 100%	Health Care	HC/Onsite	35246	1.9685	0.288	0.537482	0.776446	0.207776	0.0361846	0.00217729	0.357076	0.0289269	930	748	72300	0.243333	0.150476	0.0610049	0.788387	122.551	122.555	122.438	3
BR225	Baton Rouge	West BR	70719	0	1	F	White	Married/Cohabiting	4+	1	36.6059	4	Going in 100%	Public Facing	PF/Onsite	90484	0.776575	0.149023	0.26584	0.521659	0.0902349	0.0883807	0	0.742274	0	1465	848	212000	0.396053	0.0430391	0.0276651	0.933973	68.7658	68.7664	68.9597	2
BR226	Baton Rouge	Ascension	70769	0	3	F	White	Single	2-3	2+	39.8684	4	Going in 100%	Office	Office/Onsite	103655	0.798791	0.066006	0.149974	0.202905	0.0237053	0.0169035	0.00127955	0.887265	0.0174423	1502	1124	223200	0.439578	0.0545334	0.0392343	0.908575	61.3295	61.3507	61.7087	2
BR227	Baton Rouge	East BR	70820	1	1	F	Black	Single	1	0	27.0927	2	Work from home	Office	Office/Home	33472	1.93076	0.209651	0.598429	0.463099	0.090821	0.0197979	0	0.232313	0.0289353	1403	885	224800	0.374058	0.0669891	0.0558039	0.891276	85.5238	85.4934	84.7164	3
BR228	Baton Rouge	East BR	70714	0	4	F	Black	Divorced/Widowed	2-3	1	21.7267	1	Unemployed	Unemployed/Unknown	Unemployed/Unknown	65245	1.22702	0.125133	0.21943	0.507866	0.0156908	0.011187	0	0.734563	0.0310911	1149	972	140100	0.247278	0.0533909	0.0316224	0.892359	95.296	95.3105	95.3941	3
BR229	Baton Rouge	East BR	70816	1	1	M	White	Single	4+	0	24.7436	2	Going in 100%	Other	Other/Onsite	71022	0.92723	0.0814948	0.232323	0.483327	0.0362203	0.0165105	0.00205667	0.489831	0.0158821	1360	965	185100	0.356393	0.0586708	0.0226029	0.934207	82.1648	82.1701	82.1621	2
BR230	Baton Rouge	East BR	70815	0	4	M	Black	Married/Cohabiting	2-3	0	33.468	4	Going in 100%	Public Facing	PF/Onsite	64333	1.05277	0.0933559	0.227197	0.406686	0.0584397	0.0212766	0.00643026	0.636879	0.0208038	1269	868	165300	0.28214	0.0626565	0.0414574	0.896885	89.4172	89.4183	89.3842	3
BR231	Baton Rouge	East BR	70806	0	4	F	White	Married/Cohabiting	2-3	0	22.312	1	Unemployed	Unemployed/Unknown	Unemployed/Unknown	65949	1.28213	0.166006	0.352112	0.526996	0.149879	0.0252223	0.000485044	0.444462	0.0254648	1481	788	225200	0.459699	0.0718983	0.0353402	0.890827	74.0968	74.0774	73.8219	2
BR232	Baton Rouge	Livingston	70726	0	4	F	Other	Divorced/Widowed	1	2+	35.4245	4	Unemployed	Unemployed/Unknown	Unemployed/Unknown	75587	0.89891	0.0789383	0.198334	0.33466	0.0482982	0.01446	0.0030002	0.76323	0.0281822	1327	922	162300	0.312788	0.0442916	0.0469587	0.874568	86.1959	86.2075	86.3684	3
BR233	Baton Rouge	East BR	70714	0	3	F	Black	Married/Cohabiting	2-3	2+	24.208	1	Unemployed	Unemployed/Unknown	Unemployed/Unknown	65245	1.22702	0.125133	0.21943	0.507866	0.0156908	0.011187	0	0.734563	0.0310911	1149	972	140100	0.247278	0.0533909	0.0316224	0.892359	95.296	95.3105	95.3941	3
BR234	Baton Rouge	Ascension	70737	0	1	M	Black	Single	2-3	0	19.9338	1	Going in 100%	Other	Other/Onsite	82482	0.785173	0.0784601	0.153621	0.357829	0.0439198	0.0251333	0.0033638	0.744224	0.0178979	1324	1009	176400	0.347682	0.049071	0.023529	0.89657	80.301	80.317	80.5285	2
BR235	Baton Rouge	East BR	70816	0	2	M	White	Single	2-3	0	49.418	4	50/50	Office	Office/Both	71022	0.92723	0.0814948	0.232323	0.483327	0.0362203	0.0165105	0.00205667	0.489831	0.0158821	1360	965	185100	0.356393	0.0586708	0.0226029	0.934207	82.1648	82.1701	82.1621	2
BR236	Baton Rouge	East BR	70810	0	2	F	Other	Married/Cohabiting	2-3	2+	29.1183	3	Going in 100%	Public Facing	PF/Onsite	106306	0.803805	0.0666116	0.148716	0.29268	0.0282504	0.0136491	0.000698324	0.684675	0.0213306	1667	1144	283700	0.516465	0.0291297	0.0148552	0.951777	45.4853	45.4921	45.6411	1
BR237	Baton Rouge	East BR	70817	0	4	F	White	Divorced/Widowed	2-3	1	30.1109	3	Going in 100%	Public Facing	PF/Onsite	100505	0.395949	0.0682521	0.111206	0.244343	0.00823934	0.0163987	0.00103992	0.805376	0.0242381	1492	1144	234600	0.497135	0.0348788	0.0151822	0.953221	59.6242	59.6415	59.9003	1
BR238	Baton Rouge	East BR	70816	0	4	M	Black	Married/Cohabiting	2-3	1	30.0777	3	Going in 100%	Other	Other/Onsite	71022	0.92723	0.0814948	0.232323	0.483327	0.0362203	0.0165105	0.00205667	0.489831	0.0158821	1360	965	185100	0.356393	0.0586708	0.0226029	0.934207	82.1648	82.1701	82.1621	2
BR239	Baton Rouge	East BR	70817	0	4	M	White	Married/Cohabiting	2-3	1	22.2378	1	Unemployed	Unemployed/Unknown	Unemployed/Unknown	100505	0.395949	0.0682521	0.111206	0.244343	0.00823934	0.0163987	0.00103992	0.805376	0.0242381	1492	1144	234600	0.497135	0.0348788	0.0151822	0.953221	59.6242	59.6415	59.9003	1
BR240	Baton Rouge	East BR	70816	0	2	F	Black	Single	1	0	23.2947	1	50/50	Office	Office/Both	71022	0.92723	0.0814948	0.232323	0.483327	0.0362203	0.0165105	0.00205667	0.489831	0.0158821	1360	965	185100	0.356393	0.0586708	0.0226029	0.934207	82.1648	82.1701	82.1621	2
BR241	Baton Rouge	East BR	70714	0	4	F	White	Married/Cohabiting	2-3	2+	26.3096	2	Going in 100%	Office	Office/Onsite	65245	1.22702	0.125133	0.21943	0.507866	0.0156908	0.011187	0	0.734563	0.0310911	1149	972	140100	0.247278	0.0533909	0.0316224	0.892359	95.296	95.3105	95.3941	3
BR242	Baton Rouge	Livingston	70785	0	4	F	White	Divorced/Widowed	1	1	32.2666	3	Unemployed	Unemployed/Unknown	Unemployed/Unknown	76381	0.948987	0.0975023	0.206869	0.272762	0.0584364	0.0198737	0	0.849697	0.0238221	1274	822	161300	0.278562	0.0677838	0.0404207	0.839319	86.207	86.2126	86.3889	3
BR243	Baton Rouge	East BR	70714	0	4	F	Black	Single	2-3	1	21.4539	1	Going in 100%	Office	Office/Onsite	65245	1.22702	0.125133	0.21943	0.507866	0.0156908	0.011187	0	0.734563	0.0310911	1149	972	140100	0.247278	0.0533909	0.0316224	0.892359	95.296	95.3105	95.3941	3
BR244	Baton Rouge	East BR	70814	0	3	F	Black	Married/Cohabiting	2-3	1	28.941	3	Going in 100%	Health Care	HC/Onsite	54896	0.942989	0.123408	0.214046	0.34258	0.04981	0.020004	0.00560112	0.70074	0.0208042	1070	855	146500	0.257235	0.0542121	0.0488865	0.862566	97.3891	97.3884	97.2764	3
BR245	Baton Rouge	Livingston	70726	0	2	M	White	Married/Cohabiting	2-3	0	33.9614	4	Going in 100%	Office	Office/Onsite	75587	0.89891	0.0789383	0.198334	0.33466	0.0482982	0.01446	0.0030002	0.76323	0.0281822	1327	922	162300	0.312788	0.0442916	0.0469587	0.874568	86.1959	86.2075	86.3684	3
BR246	Baton Rouge	East BR	70817	0	4	F	White	Divorced/Widowed	1	2+	26.6225	2	Work from home	Office	Office/Home	100505	0.395949	0.0682521	0.111206	0.244343	0.00823934	0.0163987	0.00103992	0.805376	0.0242381	1492	1144	234600	0.497135	0.0348788	0.0151822	0.953221	59.6242	59.6415	59.9003	1
BR247	Baton Rouge	East BR	70818	0	1	M	White	Married/Cohabiting	4+	1	29.4253	3	50/50	Office	Office/Both	86667	0.944606	0.0351623	0.152123	0.261967	0.0271903	0.0293875	0.015655	0.775886	0.0027465	1412	874	188900	0.372175	0.0296647	0.0260702	0.932899	75.782	75.7889	76.0173	2
BR248	Baton Rouge	East BR	70817	0	4	F	White	Married/Cohabiting	2-3	0	22.8269	1	Unemployed	Unemployed/Unknown	Unemployed/Unknown	100505	0.395949	0.0682521	0.111206	0.244343	0.00823934	0.0163987	0.00103992	0.805376	0.0242381	1492	1144	234600	0.497135	0.0348788	0.0151822	0.953221	59.6242	59.6415	59.9003	1
BR249	Baton Rouge	Livingston	70706	0	3	F	White	Married/Cohabiting	2-3	1	30.1756	3	Work from home	Office	Office/Home	80014	0.270268	0.060241	0.150394	0.222505	0.0220415	0.0233535	0.00144319	0.853582	0.0267646	1296	961	167300	0.339682	0.0487363	0.0307041	0.895929	83.4195	83.4339	83.6436	3
BR250	Baton Rouge	Livingston	70726	0	4	M	White	Married/Cohabiting	2-3	1	34.4327	4	Unemployed	Unemployed/Unknown	Unemployed/Unknown	75587	0.89891	0.0789383	0.198334	0.33466	0.0482982	0.01446	0.0030002	0.76323	0.0281822	1327	922	162300	0.312788	0.0442916	0.0469587	0.874568	86.1959	86.2075	86.3684	3
BR251	Baton Rouge	East BR	70817	0	3	F	Other	Married/Cohabiting	2-3	1	28.3396	3	50/50	Public Facing	PF/Both	100505	0.395949	0.0682521	0.111206	0.244343	0.00823934	0.0163987	0.00103992	0.805376	0.0242381	1492	1144	234600	0.497135	0.0348788	0.0151822	0.953221	59.6242	59.6415	59.9003	1
BR252	Baton Rouge	East BR	70809	0	3	F	Other	Divorced/Widowed	1	1	29.0481	3	Unemployed	Unemployed/Unknown	Unemployed/Unknown	105165	0.752149	0.0343602	0.0930078	0.20501	0.0315295	0.0174361	0.00252959	0.552263	0.0160809	1600	1157	268200	0.563323	0.0372199	0.0153453	0.958426	49.7074	49.7186	49.9129	1
BR253	Baton Rouge	East BR	70820	0	1	M	White	Single	4+	0	28.8862	3	Going in 100%	Office	Office/Onsite	33472	1.93076	0.209651	0.598429	0.463099	0.090821	0.0197979	0	0.232313	0.0289353	1403	885	224800	0.374058	0.0669891	0.0558039	0.891276	85.5238	85.4934	84.7164	3
BR254	Baton Rouge	East BR	70806	0	2	M	White	Married/Cohabiting	2-3	2+	31.321	3	Going in 100%	Office	Office/Onsite	65949	1.28213	0.166006	0.352112	0.526996	0.149879	0.0252223	0.000485044	0.444462	0.0254648	1481	788	225200	0.459699	0.0718983	0.0353402	0.890827	74.0968	74.0774	73.8219	2
BR255	Baton Rouge	East BR	70802	0	1	F	Black	Single	4+	0	36.5765	4	Unemployed	Unemployed/Unknown	Unemployed/Unknown	35246	1.9685	0.288	0.537482	0.776446	0.207776	0.0361846	0.00217729	0.357076	0.0289269	930	748	72300	0.243333	0.150476	0.0610049	0.788387	122.551	122.555	122.438	3
BR256	Baton Rouge	Livingston	70726	0	3	F	White	Married/Cohabiting	2-3	0	25.0568	2	Work from home	Office	Office/Home	75587	0.89891	0.0789383	0.198334	0.33466	0.0482982	0.01446	0.0030002	0.76323	0.0281822	1327	922	162300	0.312788	0.0442916	0.0469587	0.874568	86.1959	86.2075	86.3684	3
BR257	Baton Rouge	East BR	70805	0	2	M	Black	Single	1	1	31.8882	3	Work from home	Unemployed/Unknown	Unemployed/Unknown	29929	1.9116	0.364956	0.546128	0.734361	0.198126	0.0314064	0.00521665	0.43905	0.0595124	880	739	77800	0.14932	0.161903	0.0589729	0.753454	123.071	123.07	122.843	3
BR258	Baton Rouge	East BR	70802	0	1	M	Black	Single	2-3	0	19.6634	1	Going in 100%	Office	Office/Onsite	35246	1.9685	0.288	0.537482	0.776446	0.207776	0.0361846	0.00217729	0.357076	0.0289269	930	748	72300	0.243333	0.150476	0.0610049	0.788387	122.551	122.555	122.438	3
BR259	Baton Rouge	Ascension	70734	0	2	F	Black	Divorced/Widowed	2-3	1	32.4462	3	Going in 100%	Health Care	HC/Onsite	103284	1.05452	0.0257353	0.0681236	0.174795	0.0230289	0.0277127	0	0.808743	0.0202966	1761	1029	241800	0.310252	0.0801194	0.0264611	0.955131	56.8433	56.8553	57.1368	1
BR260	Baton Rouge	East BR	70815	0	3	M	White	Married/Cohabiting	2-3	1	25.7994	2	Going in 100%	Public Facing	PF/Onsite	64333	1.05277	0.0933559	0.227197	0.406686	0.0584397	0.0212766	0.00643026	0.636879	0.0208038	1269	868	165300	0.28214	0.0626565	0.0414574	0.896885	89.4172	89.4183	89.3842	3
BR261	Baton Rouge	East BR	70814	0	3	F	Black	Divorced/Widowed	2-3	0	27.7585	2	Unemployed	Unemployed/Unknown	Unemployed/Unknown	54896	0.942989	0.123408	0.214046	0.34258	0.04981	0.020004	0.00560112	0.70074	0.0208042	1070	855	146500	0.257235	0.0542121	0.0488865	0.862566	97.3891	97.3884	97.2764	3
BR262	Baton Rouge	East BR	70815	0	3	M	White	Single	2-3	1	26.5418	2	Going in 100%	Health Care	HC/Onsite	64333	1.05277	0.0933559	0.227197	0.406686	0.0584397	0.0212766	0.00643026	0.636879	0.0208038	1269	868	165300	0.28214	0.0626565	0.0414574	0.896885	89.4172	89.4183	89.3842	3
BR263	Baton Rouge	East BR	70791	0	3	F	White	Married/Cohabiting	2-3	1	28.3191	3	Going in 100%	Public Facing	PF/Onsite	86406	0.917298	0.0631497	0.188716	0.316803	0.0447374	0.0252423	0.00777552	0.736759	0.0320036	1583	897	215300	0.379893	0.0406669	0.0206803	0.916627	69.3318	69.3335	69.4512	2
BR264	Baton Rouge	Livingston	70726	0	4	M	White	Married/Cohabiting	2-3	1	27.1219	2	Unemployed	Unemployed/Unknown	Unemployed/Unknown	75587	0.89891	0.0789383	0.198334	0.33466	0.0482982	0.01446	0.0030002	0.76323	0.0281822	1327	922	162300	0.312788	0.0442916	0.0469587	0.874568	86.1959	86.2075	86.3684	3
BR265	Baton Rouge	Livingston	70785	0	1	F	White	Married/Cohabiting	4+	0	24.0192	1	Going in 100%	Health Care	HC/Onsite	76381	0.948987	0.0975023	0.206869	0.272762	0.0584364	0.0198737	0	0.849697	0.0238221	1274	822	161300	0.278562	0.0677838	0.0404207	0.839319	86.207	86.2126	86.3889	3
BR266	Baton Rouge	West BR	70767	0	4	F	White	Divorced/Widowed	2-3	2+	29.0056	3	Going in 100%	Public Facing	PF/Onsite	68504	1.15369	0.1149	0.238134	0.424902	0.075371	0.0248458	0.00416875	0.702685	0.0298483	1364	842	173800	0.320247	0.0621782	0.0482833	0.827343	85.8539	85.8538	85.8536	3
BR267	Baton Rouge	East BR	70810	0	3	F	White	Married/Cohabiting	4+	1	29.2917	3	Unemployed	Unemployed/Unknown	Unemployed/Unknown	106306	0.803805	0.0666116	0.148716	0.29268	0.0282504	0.0136491	0.000698324	0.684675	0.0213306	1667	1144	283700	0.516465	0.0291297	0.0148552	0.951777	45.4853	45.4921	45.6411	1
BR268	Baton Rouge	Livingston	70726	0	3	F	White	Divorced/Widowed	2-3	1	38.954	4	Work from home	Other	Other/Home	75587	0.89891	0.0789383	0.198334	0.33466	0.0482982	0.01446	0.0030002	0.76323	0.0281822	1327	922	162300	0.312788	0.0442916	0.0469587	0.874568	86.1959	86.2075	86.3684	3
BR269	Baton Rouge	Ascension	70769	0	3	F	Black	Married/Cohabiting	4+	1	24.0887	1	Going in 100%	Health Care	HC/Onsite	103655	0.798791	0.066006	0.149974	0.202905	0.0237053	0.0169035	0.00127955	0.887265	0.0174423	1502	1124	223200	0.439578	0.0545334	0.0392343	0.908575	61.3295	61.3507	61.7087	2
BR270	Baton Rouge	East BR	70805	0	2	M	Black	Married/Cohabiting	2-3	1	35.8626	4	Unemployed	Unemployed/Unknown	Unemployed/Unknown	29929	1.9116	0.364956	0.546128	0.734361	0.198126	0.0314064	0.00521665	0.43905	0.0595124	880	739	77800	0.14932	0.161903	0.0589729	0.753454	123.071	123.07	122.843	3
BR271	Baton Rouge	East BR	70808	0	2	F	White	Married/Cohabiting	4+	0	20.3768	1	Work from home	Other	Other/Home	118373	1.08473	0.0724944	0.236567	0.219019	0.0541519	0.0149232	0.00169917	0.591681	0.00775709	1957	1002	307100	0.554103	0.0501937	0.00733294	0.969308	35.4834	35.4833	35.7358	1
BR272	Baton Rouge	Livingston	70726	0	4	F	White	Married/Cohabiting	2-3	2+	46.9375	4	Going in 100%	Office	Office/Onsite	75587	0.89891	0.0789383	0.198334	0.33466	0.0482982	0.01446	0.0030002	0.76323	0.0281822	1327	922	162300	0.312788	0.0442916	0.0469587	0.874568	86.1959	86.2075	86.3684	3
BR273	Baton Rouge	East BR	70808	0	4	F	White	Divorced/Widowed	1	2+	29.5337	3	Unemployed	Unemployed/Unknown	Unemployed/Unknown	118373	1.08473	0.0724944	0.236567	0.219019	0.0541519	0.0149232	0.00169917	0.591681	0.00775709	1957	1002	307100	0.554103	0.0501937	0.00733294	0.969308	35.4834	35.4833	35.7358	1
BR274	Baton Rouge	East BR	70809	0	4	F	White	Married/Cohabiting	2-3	2+	26.9553	2	Work from home	Office	Office/Home	105165	0.752149	0.0343602	0.0930078	0.20501	0.0315295	0.0174361	0.00252959	0.552263	0.0160809	1600	1157	268200	0.563323	0.0372199	0.0153453	0.958426	49.7074	49.7186	49.9129	1
BR275	Baton Rouge	East BR	70816	0	3	F	White	Married/Cohabiting	2-3	1	37.6159	4	Unemployed	Unemployed/Unknown	Unemployed/Unknown	71022	0.92723	0.0814948	0.232323	0.483327	0.0362203	0.0165105	0.00205667	0.489831	0.0158821	1360	965	185100	0.356393	0.0586708	0.0226029	0.934207	82.1648	82.1701	82.1621	2
BR276	Baton Rouge	East BR	70805	0	4	F	Other	Divorced/Widowed	1	1	31.5509	3	Unemployed	Unemployed/Unknown	Unemployed/Unknown	29929	1.9116	0.364956	0.546128	0.734361	0.198126	0.0314064	0.00521665	0.43905	0.0595124	880	739	77800	0.14932	0.161903	0.0589729	0.753454	123.071	123.07	122.843	3
BR277	Baton Rouge	East BR	70817	0	2	F	White	Divorced/Widowed	4+	0	24.6891	2	Work from home	Public Facing	PF/Home	100505	0.395949	0.0682521	0.111206	0.244343	0.00823934	0.0163987	0.00103992	0.805376	0.0242381	1492	1144	234600	0.497135	0.0348788	0.0151822	0.953221	59.6242	59.6415	59.9003	1
BR278	Baton Rouge	East BR	70810	0	3	F	White	Married/Cohabiting	2-3	0	20.9185	1	Work from home	Public Facing	PF/Home	106306	0.803805	0.0666116	0.148716	0.29268	0.0282504	0.0136491	0.000698324	0.684675	0.0213306	1667	1144	283700	0.516465	0.0291297	0.0148552	0.951777	45.4853	45.4921	45.6411	1
BR279	Baton Rouge	East BR	70809	0	4	F	White	Married/Cohabiting	2-3	2+	19.7375	1	Unemployed	Unemployed/Unknown	Unemployed/Unknown	105165	0.752149	0.0343602	0.0930078	0.20501	0.0315295	0.0174361	0.00252959	0.552263	0.0160809	1600	1157	268200	0.563323	0.0372199	0.0153453	0.958426	49.7074	49.7186	49.9129	1
BR280	Baton Rouge	Livingston	70706	0	4	M	White	Married/Cohabiting	2-3	0	27.8	2	Unemployed	Unemployed/Unknown	Unemployed/Unknown	80014	0.270268	0.060241	0.150394	0.222505	0.0220415	0.0233535	0.00144319	0.853582	0.0267646	1296	961	167300	0.339682	0.0487363	0.0307041	0.895929	83.4195	83.4339	83.6436	3
BR281	Baton Rouge	East BR	70820	0	3	F	White	Divorced/Widowed	2-3	1	25.3285	2	50/50	Office	Office/Both	33472	1.93076	0.209651	0.598429	0.463099	0.090821	0.0197979	0	0.232313	0.0289353	1403	885	224800	0.374058	0.0669891	0.0558039	0.891276	85.5238	85.4934	84.7164	3
BR282	Baton Rouge	Livingston	70754	0	2	M	White	Married/Cohabiting	2-3	2+	32.3692	3	Going in 100%	Public Facing	PF/Onsite	64591	0.657058	0.0644058	0.221921	0.251937	0.050287	0.0195178	0	0.809414	0.0365098	1229	984	154000	0.276489	0.031277	0.0553625	0.816771	92.0826	92.0941	92.1108	3
BR283	Baton Rouge	Ascension	70769	0	1	M	White	Single	2-3	0	47.4633	4	Unemployed	Unemployed/Unknown	Unemployed/Unknown	103655	0.798791	0.066006	0.149974	0.202905	0.0237053	0.0169035	0.00127955	0.887265	0.0174423	1502	1124	223200	0.439578	0.0545334	0.0392343	0.908575	61.3295	61.3507	61.7087	2
BR284	Baton Rouge	East BR	70714	0	4	F	Black	Married/Cohabiting	2-3	2+	33.2781	4	Unemployed	Unemployed/Unknown	Unemployed/Unknown	65245	1.22702	0.125133	0.21943	0.507866	0.0156908	0.011187	0	0.734563	0.0310911	1149	972	140100	0.247278	0.0533909	0.0316224	0.892359	95.296	95.3105	95.3941	3
BR285	Baton Rouge	East BR	70809	0	1	F	White	Single	2-3	0	21.9247	1	Unemployed	Unemployed/Unknown	Unemployed/Unknown	105165	0.752149	0.0343602	0.0930078	0.20501	0.0315295	0.0174361	0.00252959	0.552263	0.0160809	1600	1157	268200	0.563323	0.0372199	0.0153453	0.958426	49.7074	49.7186	49.9129	1
BR286	Baton Rouge	Livingston	70785	0	4	F	White	Divorced/Widowed	2-3	1	32.2666	3	Unemployed	Unemployed/Unknown	Unemployed/Unknown	76381	0.948987	0.0975023	0.206869	0.272762	0.0584364	0.0198737	0	0.849697	0.0238221	1274	822	161300	0.278562	0.0677838	0.0404207	0.839319	86.207	86.2126	86.3889	3
BR287	Baton Rouge	East BR	70808	0	3	F	White	Single	1	0	16.499	1	Unemployed	Unemployed/Unknown	Unemployed/Unknown	118373	1.08473	0.0724944	0.236567	0.219019	0.0541519	0.0149232	0.00169917	0.591681	0.00775709	1957	1002	307100	0.554103	0.0501937	0.00733294	0.969308	35.4834	35.4833	35.7358	1
BR288	Baton Rouge	Livingston	70785	0	1	M	White	Divorced/Widowed	2-3	0	26.518	2	Going in 100%	Other	Other/Onsite	76381	0.948987	0.0975023	0.206869	0.272762	0.0584364	0.0198737	0	0.849697	0.0238221	1274	822	161300	0.278562	0.0677838	0.0404207	0.839319	86.207	86.2126	86.3889	3
BR289	Baton Rouge	East BR	70810	0	1	F	White	Single	2-3	0	27.4357	2	Unemployed	Unemployed/Unknown	Unemployed/Unknown	106306	0.803805	0.0666116	0.148716	0.29268	0.0282504	0.0136491	0.000698324	0.684675	0.0213306	1667	1144	283700	0.516465	0.0291297	0.0148552	0.951777	45.4853	45.4921	45.6411	1
BR290	Baton Rouge	East BR	70816	0	2	M	Other	Married/Cohabiting	4+	0	24.8166	2	Work from home	Office	Office/Home	71022	0.92723	0.0814948	0.232323	0.483327	0.0362203	0.0165105	0.00205667	0.489831	0.0158821	1360	965	185100	0.356393	0.0586708	0.0226029	0.934207	82.1648	82.1701	82.1621	2
BR291	Baton Rouge	Livingston	70706	0	4	F	White	Married/Cohabiting	2-3	0	26.5684	2	Work from home	Public Facing	PF/Home	80014	0.270268	0.060241	0.150394	0.222505	0.0220415	0.0233535	0.00144319	0.853582	0.0267646	1296	961	167300	0.339682	0.0487363	0.0307041	0.895929	83.4195	83.4339	83.6436	3
BR292	Baton Rouge	East BR	70817	0	3	F	White	Married/Cohabiting	2-3	1	53.0359	4	Unemployed	Unemployed/Unknown	Unemployed/Unknown	100505	0.395949	0.0682521	0.111206	0.244343	0.00823934	0.0163987	0.00103992	0.805376	0.0242381	1492	1144	234600	0.497135	0.0348788	0.0151822	0.953221	59.6242	59.6415	59.9003	1
BR293	Baton Rouge	Livingston	70726	0	1	F	White	Married/Cohabiting	2-3	0	35.4245	4	Unemployed	Unemployed/Unknown	Unemployed/Unknown	75587	0.89891	0.0789383	0.198334	0.33466	0.0482982	0.01446	0.0030002	0.76323	0.0281822	1327	922	162300	0.312788	0.0442916	0.0469587	0.874568	86.1959	86.2075	86.3684	3
BR294	Baton Rouge	East BR	70820	0	1	M	White	Single	1	1	34.4531	4	Going in 100%	Public Facing	PF/Onsite	33472	1.93076	0.209651	0.598429	0.463099	0.090821	0.0197979	0	0.232313	0.0289353	1403	885	224800	0.374058	0.0669891	0.0558039	0.891276	85.5238	85.4934	84.7164	3
BR295	Baton Rouge	Ascension	70737	0	1	F	Other	Single	4+	0	24.0283	1	50/50	Office	Office/Both	82482	0.785173	0.0784601	0.153621	0.357829	0.0439198	0.0251333	0.0033638	0.744224	0.0178979	1324	1009	176400	0.347682	0.049071	0.023529	0.89657	80.301	80.317	80.5285	2
BR296	Baton Rouge	East BR	70818	0	4	F	White	Divorced/Widowed	1	1	18.4693	1	Work from home	Public Facing	PF/Home	86667	0.944606	0.0351623	0.152123	0.261967	0.0271903	0.0293875	0.015655	0.775886	0.0027465	1412	874	188900	0.372175	0.0296647	0.0260702	0.932899	75.782	75.7889	76.0173	2
BR297	Baton Rouge	East BR	70819	0	1	M	White	Single	2-3	0	33.9024	4	Going in 100%	Health Care	HC/Onsite	66811	0.58796	0.0236149	0.144249	0.196223	0.0083871	0	0.0109677	0.786452	0.0180645	1156	1096	137100	0.238417	0.0564516	0.0158576	0.930097	95.4498	95.4738	95.5954	3
BR298	Baton Rouge	Ascension	70774	0	2	F	White	Single	2-3	0	31.9269	3	Going in 100%	Other	Other/Onsite	88106	1.09546	0.0758007	0.177881	0.217554	0.0232304	0.0103854	0.00929216	0.820443	0.0284231	1218	935	161200	0.243374	0.0403714	0.0630125	0.840419	82.1237	82.1416	82.5044	2
BR299	Baton Rouge	Ascension	70737	0	3	M	Other	Married/Cohabiting	4+	0	27.4609	2	50/50	Other	Other/Both	82482	0.785173	0.0784601	0.153621	0.357829	0.0439198	0.0251333	0.0033638	0.744224	0.0178979	1324	1009	176400	0.347682	0.049071	0.023529	0.89657	80.301	80.317	80.5285	2
BR300	Baton Rouge	East BR	70808	0	2	F	White	Single	4+	0	21.2846	1	Work from home	Health Care	HC/Home	118373	1.08473	0.0724944	0.236567	0.219019	0.0541519	0.0149232	0.00169917	0.591681	0.00775709	1957	1002	307100	0.554103	0.0501937	0.00733294	0.969308	35.4834	35.4833	35.7358	1
BR301	Baton Rouge	East BR	70739	0	2	F	White	Married/Cohabiting	4+	0	23.4011	1	Going in 100%	Public Facing	PF/Onsite	91396	0.614195	0.0782034	0.194119	0.220198	0.0187861	0.0179604	0	0.902973	0.0080512	1470	851	217300	0.384971	0.0230179	0.0197926	0.914755	67.1426	67.1423	67.3279	2
BR302	Baton Rouge	East BR	70817	0	4	F	White	Married/Cohabiting	2-3	1	25.2375	2	Unemployed	Unemployed/Unknown	Unemployed/Unknown	100505	0.395949	0.0682521	0.111206	0.244343	0.00823934	0.0163987	0.00103992	0.805376	0.0242381	1492	1144	234600	0.497135	0.0348788	0.0151822	0.953221	59.6242	59.6415	59.9003	1
BR303	Baton Rouge	East BR	70806	0	1	M	White	Married/Cohabiting	2-3	0	19.5239	1	Going in 100%	Office	Office/Onsite	65949	1.28213	0.166006	0.352112	0.526996	0.149879	0.0252223	0.000485044	0.444462	0.0254648	1481	788	225200	0.459699	0.0718983	0.0353402	0.890827	74.0968	74.0774	73.8219	2
BR304	Baton Rouge	East BR	70807	0	3	F	Black	Divorced/Widowed	2-3	2+	29.1183	3	Going in 100%	Public Facing	PF/Onsite	41307	1.79901	0.246364	0.402252	0.677078	0.158682	0.0205331	0.00414265	0.477125	0.0349424	990	682	82300	0.168978	0.134626	0.0464475	0.818293	117.98	117.98	117.921	3
BR305	Baton Rouge	Livingston	70726	0	2	F	White	Married/Cohabiting	4+	0	32.9188	4	Work from home	Public Facing	PF/Home	75587	0.89891	0.0789383	0.198334	0.33466	0.0482982	0.01446	0.0030002	0.76323	0.0281822	1327	922	162300	0.312788	0.0442916	0.0469587	0.874568	86.1959	86.2075	86.3684	3
BR306	Baton Rouge	East BR	70808	0	3	F	White	Single	1	1	26.6225	2	Work from home	Office	Office/Home	118373	1.08473	0.0724944	0.236567	0.219019	0.0541519	0.0149232	0.00169917	0.591681	0.00775709	1957	1002	307100	0.554103	0.0501937	0.00733294	0.969308	35.4834	35.4833	35.7358	1
BR307	Baton Rouge	East BR	70810	0	4	F	White	Married/Cohabiting	2-3	2+	20.9803	1	Going in 100%	Public Facing	PF/Onsite	106306	0.803805	0.0666116	0.148716	0.29268	0.0282504	0.0136491	0.000698324	0.684675	0.0213306	1667	1144	283700	0.516465	0.0291297	0.0148552	0.951777	45.4853	45.4921	45.6411	1
BR308	Baton Rouge	East BR	70806	0	2	M	White	Single	1	0	53.2115	4	50/50	Public Facing	PF/Both	65949	1.28213	0.166006	0.352112	0.526996	0.149879	0.0252223	0.000485044	0.444462	0.0254648	1481	788	225200	0.459699	0.0718983	0.0353402	0.890827	74.0968	74.0774	73.8219	2
BR309	Baton Rouge	Ascension	70734	0	1	F	White	Married/Cohabiting	4+	0	23.6253	1	Unemployed	Unemployed/Unknown	Unemployed/Unknown	103284	1.05452	0.0257353	0.0681236	0.174795	0.0230289	0.0277127	0	0.808743	0.0202966	1761	1029	241800	0.310252	0.0801194	0.0264611	0.955131	56.8433	56.8553	57.1368	1
BR310	Baton Rouge	Livingston	70726	0	3	F	White	Married/Cohabiting	2-3	1	19.7375	1	Unemployed	Unemployed/Unknown	Unemployed/Unknown	75587	0.89891	0.0789383	0.198334	0.33466	0.0482982	0.01446	0.0030002	0.76323	0.0281822	1327	922	162300	0.312788	0.0442916	0.0469587	0.874568	86.1959	86.2075	86.3684	3
BR311	Baton Rouge	Ascension	70734	0	1	F	Black	Single	2-3	0	34.3262	4	Work from home	Public Facing	PF/Home	103284	1.05452	0.0257353	0.0681236	0.174795	0.0230289	0.0277127	0	0.808743	0.0202966	1761	1029	241800	0.310252	0.0801194	0.0264611	0.955131	56.8433	56.8553	57.1368	1
BR312	Baton Rouge	East BR	70817	0	2	M	White	Married/Cohabiting	2-3	0	30.4066	3	Work from home	Other	Other/Home	100505	0.395949	0.0682521	0.111206	0.244343	0.00823934	0.0163987	0.00103992	0.805376	0.0242381	1492	1144	234600	0.497135	0.0348788	0.0151822	0.953221	59.6242	59.6415	59.9003	1
BR313	Baton Rouge	East BR	70816	0	1	M	White	Single	2-3	0	20.6721	1	50/50	Other	Other/Both	71022	0.92723	0.0814948	0.232323	0.483327	0.0362203	0.0165105	0.00205667	0.489831	0.0158821	1360	965	185100	0.356393	0.0586708	0.0226029	0.934207	82.1648	82.1701	82.1621	2
BR314	Baton Rouge	Ascension	70769	0	3	M	White	Married/Cohabiting	2-3	0	40.7173	4	Going in 100%	Other	Other/Onsite	103655	0.798791	0.066006	0.149974	0.202905	0.0237053	0.0169035	0.00127955	0.887265	0.0174423	1502	1124	223200	0.439578	0.0545334	0.0392343	0.908575	61.3295	61.3507	61.7087	2
BR315	Baton Rouge	Livingston	70726	0	4	M	White	Married/Cohabiting	2-3	2+	25.1071	2	Unemployed	Unemployed/Unknown	Unemployed/Unknown	75587	0.89891	0.0789383	0.198334	0.33466	0.0482982	0.01446	0.0030002	0.76323	0.0281822	1327	922	162300	0.312788	0.0442916	0.0469587	0.874568	86.1959	86.2075	86.3684	3
BR316	Baton Rouge	East BR	70810	0	4	F	White	Divorced/Widowed	1	1	28.1889	3	Unemployed	Unemployed/Unknown	Unemployed/Unknown	106306	0.803805	0.0666116	0.148716	0.29268	0.0282504	0.0136491	0.000698324	0.684675	0.0213306	1667	1144	283700	0.516465	0.0291297	0.0148552	0.951777	45.4853	45.4921	45.6411	1
BR317	Baton Rouge	East BR	70808	0	2	M	White	Married/Cohabiting	4+	0	26.5418	2	Work from home	Office	Office/Home	118373	1.08473	0.0724944	0.236567	0.219019	0.0541519	0.0149232	0.00169917	0.591681	0.00775709	1957	1002	307100	0.554103	0.0501937	0.00733294	0.969308	35.4834	35.4833	35.7358	1
BR318	Baton Rouge	East BR	70811	0	1	F	Black	Single	2-3	0	33.8332	4	Work from home	Office	Office/Home	48993	1.45472	0.192443	0.324386	0.735402	0.0601567	0.0239356	0.0086846	0.631646	0.0419403	955	909	107700	0.260585	0.0638092	0.0252549	0.873488	109.001	109.012	108.966	3
BR319	Baton Rouge	East BR	70810	0	1	M	White	Single	2-3	0	23.0536	1	50/50	Other	Other/Both	106306	0.803805	0.0666116	0.148716	0.29268	0.0282504	0.0136491	0.000698324	0.684675	0.0213306	1667	1144	283700	0.516465	0.0291297	0.0148552	0.951777	45.4853	45.4921	45.6411	1
BR320	Baton Rouge	East BR	70739	0	1	F	White	Married/Cohabiting	4+	0	24.0283	1	Work from home	Office	Office/Home	91396	0.614195	0.0782034	0.194119	0.220198	0.0187861	0.0179604	0	0.902973	0.0080512	1470	851	217300	0.384971	0.0230179	0.0197926	0.914755	67.1426	67.1423	67.3279	2
BR321	Baton Rouge	East BR	70809	0	1	F	White	Single	2-3	0	25.6035	2	Going in 100%	Health Care	HC/Onsite	105165	0.752149	0.0343602	0.0930078	0.20501	0.0315295	0.0174361	0.00252959	0.552263	0.0160809	1600	1157	268200	0.563323	0.0372199	0.0153453	0.958426	49.7074	49.7186	49.9129	1
BR322	Baton Rouge	East BR	70808	0	2	F	White	Married/Cohabiting	2-3	0	27.4324	2	Work from home	Office	Office/Home	118373	1.08473	0.0724944	0.236567	0.219019	0.0541519	0.0149232	0.00169917	0.591681	0.00775709	1957	1002	307100	0.554103	0.0501937	0.00733294	0.969308	35.4834	35.4833	35.7358	1
BR323	Baton Rouge	Livingston	70706	0	2	F	White	Married/Cohabiting	4+	0	22.312	1	Going in 100%	Office	Office/Onsite	80014	0.270268	0.060241	0.150394	0.222505	0.0220415	0.0233535	0.00144319	0.853582	0.0267646	1296	961	167300	0.339682	0.0487363	0.0307041	0.895929	83.4195	83.4339	83.6436	3
BR324	Baton Rouge	Livingston	70785	0	3	M	White	Married/Cohabiting	4+	2+	29.6819	3	Going in 100%	Office	Office/Onsite	76381	0.948987	0.0975023	0.206869	0.272762	0.0584364	0.0198737	0	0.849697	0.0238221	1274	822	161300	0.278562	0.0677838	0.0404207	0.839319	86.207	86.2126	86.3889	3
BR325	Baton Rouge	East BR	70808	0	4	F	White	Married/Cohabiting	2-3	1	23.026	1	50/50	Office	Office/Both	118373	1.08473	0.0724944	0.236567	0.219019	0.0541519	0.0149232	0.00169917	0.591681	0.00775709	1957	1002	307100	0.554103	0.0501937	0.00733294	0.969308	35.4834	35.4833	35.7358	1
BR326	Baton Rouge	East BR	70815	0	4	M	White	Married/Cohabiting	2-3	1	25.7658	2	Going in 100%	Other	Other/Onsite	64333	1.05277	0.0933559	0.227197	0.406686	0.0584397	0.0212766	0.00643026	0.636879	0.0208038	1269	868	165300	0.28214	0.0626565	0.0414574	0.896885	89.4172	89.4183	89.3842	3
BR327	Baton Rouge	East BR	70791	0	3	F	White	Divorced/Widowed	2-3	1	33.4472	4	Going in 100%	Office	Office/Onsite	86406	0.917298	0.0631497	0.188716	0.316803	0.0447374	0.0252423	0.00777552	0.736759	0.0320036	1583	897	215300	0.379893	0.0406669	0.0206803	0.916627	69.3318	69.3335	69.4512	2
BR328	Baton Rouge	East BR	70820	0	1	M	White	Single	2-3	0	19.8028	1	Going in 100%	Health Care	HC/Onsite	33472	1.93076	0.209651	0.598429	0.463099	0.090821	0.0197979	0	0.232313	0.0289353	1403	885	224800	0.374058	0.0669891	0.0558039	0.891276	85.5238	85.4934	84.7164	3
BR329	Baton Rouge	East BR	70815	0	3	M	White	Divorced/Widowed	1	1	29.1561	3	50/50	Other	Other/Both	64333	1.05277	0.0933559	0.227197	0.406686	0.0584397	0.0212766	0.00643026	0.636879	0.0208038	1269	868	165300	0.28214	0.0626565	0.0414574	0.896885	89.4172	89.4183	89.3842	3
BR330	Baton Rouge	East BR	70819	1	3	M	White	Married/Cohabiting	4+	0	24.872	2	Going in 100%	Other	Other/Onsite	66811	0.58796	0.0236149	0.144249	0.196223	0.0083871	0	0.0109677	0.786452	0.0180645	1156	1096	137100	0.238417	0.0564516	0.0158576	0.930097	95.4498	95.4738	95.5954	3
BR331	Baton Rouge	East BR	70791	1	3	F	Black	Married/Cohabiting	4+	1	27.9074	2	Unemployed	Unemployed/Unknown	Unemployed/Unknown	86406	0.917298	0.0631497	0.188716	0.316803	0.0447374	0.0252423	0.00777552	0.736759	0.0320036	1583	897	215300	0.379893	0.0406669	0.0206803	0.916627	69.3318	69.3335	69.4512	2
BR332	Baton Rouge	East BR	70802	0	4	F	Black	Single	2-3	0	42.2834	4	Unemployed	Unemployed/Unknown	Unemployed/Unknown	35246	1.9685	0.288	0.537482	0.776446	0.207776	0.0361846	0.00217729	0.357076	0.0289269	930	748	72300	0.243333	0.150476	0.0610049	0.788387	122.551	122.555	122.438	3
BR333	Baton Rouge	East BR	70815	0	3	F	White	Divorced/Widowed	2-3	0	33.2781	4	Going in 100%	Health Care	HC/Onsite	64333	1.05277	0.0933559	0.227197	0.406686	0.0584397	0.0212766	0.00643026	0.636879	0.0208038	1269	868	165300	0.28214	0.0626565	0.0414574	0.896885	89.4172	89.4183	89.3842	3
BR334	Baton Rouge	Livingston	70785	0	3	F	White	Married/Cohabiting	2-3	0	24.5062	2	Going in 100%	Office	Office/Onsite	76381	0.948987	0.0975023	0.206869	0.272762	0.0584364	0.0198737	0	0.849697	0.0238221	1274	822	161300	0.278562	0.0677838	0.0404207	0.839319	86.207	86.2126	86.3889	3
BR335	Baton Rouge	East BR	70810	0	1	F	Black	Single	2-3	0	32.9531	4	Going in 100%	Health Care	HC/Onsite	106306	0.803805	0.0666116	0.148716	0.29268	0.0282504	0.0136491	0.000698324	0.684675	0.0213306	1667	1144	283700	0.516465	0.0291297	0.0148552	0.951777	45.4853	45.4921	45.6411	1
BR336	Baton Rouge	East BR	70808	0	1	M	White	Married/Cohabiting	4+	0	26.2831	2	Work from home	Office	Office/Home	118373	1.08473	0.0724944	0.236567	0.219019	0.0541519	0.0149232	0.00169917	0.591681	0.00775709	1957	1002	307100	0.554103	0.0501937	0.00733294	0.969308	35.4834	35.4833	35.7358	1
BR337	Baton Rouge	East BR	70805	0	1	M	Black	Single	4+	0	36.2587	4	Unemployed	Unemployed/Unknown	Unemployed/Unknown	29929	1.9116	0.364956	0.546128	0.734361	0.198126	0.0314064	0.00521665	0.43905	0.0595124	880	739	77800	0.14932	0.161903	0.0589729	0.753454	123.071	123.07	122.843	3
BR338	Baton Rouge	East BR	70809	0	2	F	White	Married/Cohabiting	4+	0	23.4011	1	Unemployed	Unemployed/Unknown	Unemployed/Unknown	105165	0.752149	0.0343602	0.0930078	0.20501	0.0315295	0.0174361	0.00252959	0.552263	0.0160809	1600	1157	268200	0.563323	0.0372199	0.0153453	0.958426	49.7074	49.7186	49.9129	1
BR339	Baton Rouge	East BR	70806	0	3	M	White	Single	2-3	1	27.1219	2	50/50	Office	Office/Both	65949	1.28213	0.166006	0.352112	0.526996	0.149879	0.0252223	0.000485044	0.444462	0.0254648	1481	788	225200	0.459699	0.0718983	0.0353402	0.890827	74.0968	74.0774	73.8219	2
BR340	Baton Rouge	East BR	70816	0	4	F	White	Married/Cohabiting	2-3	2+	45.7206	4	Unemployed	Unemployed/Unknown	Unemployed/Unknown	71022	0.92723	0.0814948	0.232323	0.483327	0.0362203	0.0165105	0.00205667	0.489831	0.0158821	1360	965	185100	0.356393	0.0586708	0.0226029	0.934207	82.1648	82.1701	82.1621	2
BR341	Baton Rouge	Ascension	70769	0	4	F	White	Married/Cohabiting	2-3	0	25.6828	2	Going in 100%	Office	Office/Onsite	103655	0.798791	0.066006	0.149974	0.202905	0.0237053	0.0169035	0.00127955	0.887265	0.0174423	1502	1124	223200	0.439578	0.0545334	0.0392343	0.908575	61.3295	61.3507	61.7087	2
BR342	Baton Rouge	East BR	70816	0	2	F	White	Married/Cohabiting	4+	1	30.2284	3	Going in 100%	Public Facing	PF/Onsite	71022	0.92723	0.0814948	0.232323	0.483327	0.0362203	0.0165105	0.00205667	0.489831	0.0158821	1360	965	185100	0.356393	0.0586708	0.0226029	0.934207	82.1648	82.1701	82.1621	2
BR343	Baton Rouge	East BR	70806	0	4	M	White	Married/Cohabiting	2-3	1	21.303	1	Unemployed	Unemployed/Unknown	Unemployed/Unknown	65949	1.28213	0.166006	0.352112	0.526996	0.149879	0.0252223	0.000485044	0.444462	0.0254648	1481	788	225200	0.459699	0.0718983	0.0353402	0.890827	74.0968	74.0774	73.8219	2
BR344	Baton Rouge	East BR	70808	0	3	F	White	Married/Cohabiting	4+	0	19.3664	1	Unemployed	Unemployed/Unknown	Unemployed/Unknown	118373	1.08473	0.0724944	0.236567	0.219019	0.0541519	0.0149232	0.00169917	0.591681	0.00775709	1957	1002	307100	0.554103	0.0501937	0.00733294	0.969308	35.4834	35.4833	35.7358	1
BR345	Baton Rouge	Livingston	70726	0	3	F	White	Married/Cohabiting	2-3	1	36.7594	4	50/50	Office	Office/Both	75587	0.89891	0.0789383	0.198334	0.33466	0.0482982	0.01446	0.0030002	0.76323	0.0281822	1327	922	162300	0.312788	0.0442916	0.0469587	0.874568	86.1959	86.2075	86.3684	3
BR346	Baton Rouge	Ascension	70769	0	1	F	White	Single	2-3	0	28.3191	3	Work from home	Other	Other/Home	103655	0.798791	0.066006	0.149974	0.202905	0.0237053	0.0169035	0.00127955	0.887265	0.0174423	1502	1124	223200	0.439578	0.0545334	0.0392343	0.908575	61.3295	61.3507	61.7087	2
BR347	Baton Rouge	Ascension	70769	1	1	F	Black	Single	4+	0	25.0568	2	Unemployed	Unemployed/Unknown	Unemployed/Unknown	103655	0.798791	0.066006	0.149974	0.202905	0.0237053	0.0169035	0.00127955	0.887265	0.0174423	1502	1124	223200	0.439578	0.0545334	0.0392343	0.908575	61.3295	61.3507	61.7087	2
BR348	Baton Rouge	East BR	70739	0	3	M	White	Married/Cohabiting	2-3	2+	31.1667	3	Going in 100%	Office	Office/Onsite	91396	0.614195	0.0782034	0.194119	0.220198	0.0187861	0.0179604	0	0.902973	0.0080512	1470	851	217300	0.384971	0.0230179	0.0197926	0.914755	67.1426	67.1423	67.3279	2
BR349	Baton Rouge	East BR	70714	0	3	M	Black	Married/Cohabiting	2-3	2+	37.4417	4	Unemployed	Unemployed/Unknown	Unemployed/Unknown	65245	1.22702	0.125133	0.21943	0.507866	0.0156908	0.011187	0	0.734563	0.0310911	1149	972	140100	0.247278	0.0533909	0.0316224	0.892359	95.296	95.3105	95.3941	3
BR350	Baton Rouge	East BR	70815	0	3	F	White	Single	2-3	2+	25.5415	2	50/50	Office	Office/Both	64333	1.05277	0.0933559	0.227197	0.406686	0.0584397	0.0212766	0.00643026	0.636879	0.0208038	1269	868	165300	0.28214	0.0626565	0.0414574	0.896885	89.4172	89.4183	89.3842	3
BR351	Baton Rouge	East BR	70815	0	3	M	White	Single	4+	2+	24.9956	2	Unemployed	Unemployed/Unknown	Unemployed/Unknown	64333	1.05277	0.0933559	0.227197	0.406686	0.0584397	0.0212766	0.00643026	0.636879	0.0208038	1269	868	165300	0.28214	0.0626565	0.0414574	0.896885	89.4172	89.4183	89.3842	3
BR352	Baton Rouge	East BR	70812	1	2	F	Black	Married/Cohabiting	4+	1	30.0354	3	Going in 100%	Health Care	HC/Onsite	45531	1.03892	0.238935	0.420244	0.706265	0.0916598	0.0333058	0	0.592898	0.0789981	933	908	111000	0.214213	0.109798	0.0297781	0.864996	109.405	109.412	109.296	3
BR353	Baton Rouge	East BR	70817	0	2	M	White	Married/Cohabiting	2-3	1	25.8245	2	Going in 100%	Health Care	HC/Onsite	100505	0.395949	0.0682521	0.111206	0.244343	0.00823934	0.0163987	0.00103992	0.805376	0.0242381	1492	1144	234600	0.497135	0.0348788	0.0151822	0.953221	59.6242	59.6415	59.9003	1
BR354	Baton Rouge	East BR	70815	0	2	F	White	Married/Cohabiting	2-3	0	44.4298	4	Work from home	Other	Other/Home	64333	1.05277	0.0933559	0.227197	0.406686	0.0584397	0.0212766	0.00643026	0.636879	0.0208038	1269	868	165300	0.28214	0.0626565	0.0414574	0.896885	89.4172	89.4183	89.3842	3
BR355	Baton Rouge	East BR	70819	0	2	F	Black	Married/Cohabiting	4+	0	26.6229	2	50/50	Office	Office/Both	66811	0.58796	0.0236149	0.144249	0.196223	0.0083871	0	0.0109677	0.786452	0.0180645	1156	1096	137100	0.238417	0.0564516	0.0158576	0.930097	95.4498	95.4738	95.5954	3
BR356	Baton Rouge	East BR	70815	0	3	F	White	Married/Cohabiting	2-3	0	23.026	1	Work from home	Public Facing	PF/Home	64333	1.05277	0.0933559	0.227197	0.406686	0.0584397	0.0212766	0.00643026	0.636879	0.0208038	1269	868	165300	0.28214	0.0626565	0.0414574	0.896885	89.4172	89.4183	89.3842	3
BR357	Baton Rouge	East BR	70815	0	4	F	Black	Married/Cohabiting	2-3	2+	50.1546	4	Going in 100%	Office	Office/Onsite	64333	1.05277	0.0933559	0.227197	0.406686	0.0584397	0.0212766	0.00643026	0.636879	0.0208038	1269	868	165300	0.28214	0.0626565	0.0414574	0.896885	89.4172	89.4183	89.3842	3
BR358	Baton Rouge	East BR	70817	0	2	F	White	Married/Cohabiting	2-3	0	33.3784	4	Work from home	Other	Other/Home	100505	0.395949	0.0682521	0.111206	0.244343	0.00823934	0.0163987	0.00103992	0.805376	0.0242381	1492	1144	234600	0.497135	0.0348788	0.0151822	0.953221	59.6242	59.6415	59.9003	1
BR359	Baton Rouge	East BR	70806	0	2	M	White	Married/Cohabiting	4+	0	22.3756	1	Work from home	Public Facing	PF/Home	65949	1.28213	0.166006	0.352112	0.526996	0.149879	0.0252223	0.000485044	0.444462	0.0254648	1481	788	225200	0.459699	0.0718983	0.0353402	0.890827	74.0968	74.0774	73.8219	2
BR360	Baton Rouge	Livingston	70726	0	2	M	White	Married/Cohabiting	2-3	1	32.4848	3	Going in 100%	Public Facing	PF/Onsite	75587	0.89891	0.0789383	0.198334	0.33466	0.0482982	0.01446	0.0030002	0.76323	0.0281822	1327	922	162300	0.312788	0.0442916	0.0469587	0.874568	86.1959	86.2075	86.3684	3
BR361	Baton Rouge	East BR	70816	0	3	M	Black	Married/Cohabiting	2-3	1	29.8341	3	Going in 100%	Other	Other/Onsite	71022	0.92723	0.0814948	0.232323	0.483327	0.0362203	0.0165105	0.00205667	0.489831	0.0158821	1360	965	185100	0.356393	0.0586708	0.0226029	0.934207	82.1648	82.1701	82.1621	2
BR362	Baton Rouge	East BR	70802	0	2	F	Black	Single	4+	0	29.2833	3	Going in 100%	Public Facing	PF/Onsite	35246	1.9685	0.288	0.537482	0.776446	0.207776	0.0361846	0.00217729	0.357076	0.0289269	930	748	72300	0.243333	0.150476	0.0610049	0.788387	122.551	122.555	122.438	3
BR363	Baton Rouge	Livingston	70726	0	3	M	Other	Married/Cohabiting	2-3	0	28.7933	3	50/50	Other	Other/Both	75587	0.89891	0.0789383	0.198334	0.33466	0.0482982	0.01446	0.0030002	0.76323	0.0281822	1327	922	162300	0.312788	0.0442916	0.0469587	0.874568	86.1959	86.2075	86.3684	3
BR364	Baton Rouge	East BR	70811	0	4	F	Black	Divorced/Widowed	4+	1	28.9719	3	Going in 100%	Health Care	HC/Onsite	48993	1.45472	0.192443	0.324386	0.735402	0.0601567	0.0239356	0.0086846	0.631646	0.0419403	955	909	107700	0.260585	0.0638092	0.0252549	0.873488	109.001	109.012	108.966	3
BR365	Baton Rouge	East BR	70739	0	4	F	White	Divorced/Widowed	2-3	2+	25.6828	2	Unemployed	Unemployed/Unknown	Unemployed/Unknown	91396	0.614195	0.0782034	0.194119	0.220198	0.0187861	0.0179604	0	0.902973	0.0080512	1470	851	217300	0.384971	0.0230179	0.0197926	0.914755	67.1426	67.1423	67.3279	2
BR366	Baton Rouge	East BR	70809	0	4	M	White	Married/Cohabiting	2-3	1	29.9831	3	Unemployed	Unemployed/Unknown	Unemployed/Unknown	105165	0.752149	0.0343602	0.0930078	0.20501	0.0315295	0.0174361	0.00252959	0.552263	0.0160809	1600	1157	268200	0.563323	0.0372199	0.0153453	0.958426	49.7074	49.7186	49.9129	1
BR367	Baton Rouge	Ascension	70737	0	1	M	White	Married/Cohabiting	4+	1	29.2859	3	50/50	Other	Other/Both	82482	0.785173	0.0784601	0.153621	0.357829	0.0439198	0.0251333	0.0033638	0.744224	0.0178979	1324	1009	176400	0.347682	0.049071	0.023529	0.89657	80.301	80.317	80.5285	2
BR368	Baton Rouge	East BR	70817	0	4	F	White	Married/Cohabiting	2-3	1	23.1775	1	Unemployed	Unemployed/Unknown	Unemployed/Unknown	100505	0.395949	0.0682521	0.111206	0.244343	0.00823934	0.0163987	0.00103992	0.805376	0.0242381	1492	1144	234600	0.497135	0.0348788	0.0151822	0.953221	59.6242	59.6415	59.9003	1
BR369	Baton Rouge	East BR	70791	0	2	F	White	Married/Cohabiting	4+	1	24.2738	1	50/50	Other	Other/Both	86406	0.917298	0.0631497	0.188716	0.316803	0.0447374	0.0252423	0.00777552	0.736759	0.0320036	1583	897	215300	0.379893	0.0406669	0.0206803	0.916627	69.3318	69.3335	69.4512	2
BR370	Baton Rouge	Livingston	70726	0	2	M	Black	Married/Cohabiting	4+	0	32.5463	3	Going in 100%	Office	Office/Onsite	75587	0.89891	0.0789383	0.198334	0.33466	0.0482982	0.01446	0.0030002	0.76323	0.0281822	1327	922	162300	0.312788	0.0442916	0.0469587	0.874568	86.1959	86.2075	86.3684	3
BR371	Baton Rouge	Livingston	70706	0	3	F	White	Divorced/Widowed	2-3	2+	42.5645	4	Going in 100%	Public Facing	PF/Onsite	80014	0.270268	0.060241	0.150394	0.222505	0.0220415	0.0233535	0.00144319	0.853582	0.0267646	1296	961	167300	0.339682	0.0487363	0.0307041	0.895929	83.4195	83.4339	83.6436	3
BR372	Baton Rouge	East BR	70714	0	2	F	White	Single	1	2+	31.4704	3	Unemployed	Unemployed/Unknown	Unemployed/Unknown	65245	1.22702	0.125133	0.21943	0.507866	0.0156908	0.011187	0	0.734563	0.0310911	1149	972	140100	0.247278	0.0533909	0.0316224	0.892359	95.296	95.3105	95.3941	3
BR373	Baton Rouge	East BR	70807	0	1	F	Black	Single	2-3	1	37.1958	4	Going in 100%	Office	Office/Onsite	41307	1.79901	0.246364	0.402252	0.677078	0.158682	0.0205331	0.00414265	0.477125	0.0349424	990	682	82300	0.168978	0.134626	0.0464475	0.818293	117.98	117.98	117.921	3
BR374	Baton Rouge	East BR	70809	0	1	F	Black	Married/Cohabiting	2-3	0	30.8936	3	Going in 100%	Health Care	HC/Onsite	105165	0.752149	0.0343602	0.0930078	0.20501	0.0315295	0.0174361	0.00252959	0.552263	0.0160809	1600	1157	268200	0.563323	0.0372199	0.0153453	0.958426	49.7074	49.7186	49.9129	1
BR375	Baton Rouge	East BR	70815	0	2	F	Other	Single	2-3	0	29.2838	3	50/50	Health Care	HC/Both	64333	1.05277	0.0933559	0.227197	0.406686	0.0584397	0.0212766	0.00643026	0.636879	0.0208038	1269	868	165300	0.28214	0.0626565	0.0414574	0.896885	89.4172	89.4183	89.3842	3
BR376	Baton Rouge	East BR	70809	0	3	F	White	Married/Cohabiting	2-3	2+	23.7938	1	Work from home	Other	Other/Home	105165	0.752149	0.0343602	0.0930078	0.20501	0.0315295	0.0174361	0.00252959	0.552263	0.0160809	1600	1157	268200	0.563323	0.0372199	0.0153453	0.958426	49.7074	49.7186	49.9129	1
BR377	Baton Rouge	Ascension	70737	0	1	F	White	Married/Cohabiting	4+	0	23.616	1	Going in 100%	Health Care	HC/Onsite	82482	0.785173	0.0784601	0.153621	0.357829	0.0439198	0.0251333	0.0033638	0.744224	0.0178979	1324	1009	176400	0.347682	0.049071	0.023529	0.89657	80.301	80.317	80.5285	2
BR378	Baton Rouge	Livingston	70706	0	3	M	White	Married/Cohabiting	2-3	1	27.7318	2	Going in 100%	Office	Office/Onsite	80014	0.270268	0.060241	0.150394	0.222505	0.0220415	0.0233535	0.00144319	0.853582	0.0267646	1296	961	167300	0.339682	0.0487363	0.0307041	0.895929	83.4195	83.4339	83.6436	3
BR379	Baton Rouge	Livingston	70785	0	2	M	White	Married/Cohabiting	2-3	0	33.2781	4	Going in 100%	Office	Office/Onsite	76381	0.948987	0.0975023	0.206869	0.272762	0.0584364	0.0198737	0	0.849697	0.0238221	1274	822	161300	0.278562	0.0677838	0.0404207	0.839319	86.207	86.2126	86.3889	3
BR380	Baton Rouge	East BR	70808	0	3	M	White	Married/Cohabiting	2-3	1	34.2074	4	Going in 100%	Office	Office/Onsite	118373	1.08473	0.0724944	0.236567	0.219019	0.0541519	0.0149232	0.00169917	0.591681	0.00775709	1957	1002	307100	0.554103	0.0501937	0.00733294	0.969308	35.4834	35.4833	35.7358	1
BR381	Baton Rouge	Livingston	70726	0	4	F	Other	Single	1	2+	39.3079	4	Unemployed	Unemployed/Unknown	Unemployed/Unknown	75587	0.89891	0.0789383	0.198334	0.33466	0.0482982	0.01446	0.0030002	0.76323	0.0281822	1327	922	162300	0.312788	0.0442916	0.0469587	0.874568	86.1959	86.2075	86.3684	3
BR382	Baton Rouge	East BR	70714	0	2	F	Black	Married/Cohabiting	4+	1	41.4467	4	Going in 100%	Public Facing	PF/Onsite	65245	1.22702	0.125133	0.21943	0.507866	0.0156908	0.011187	0	0.734563	0.0310911	1149	972	140100	0.247278	0.0533909	0.0316224	0.892359	95.296	95.3105	95.3941	3
BR383	Baton Rouge	East BR	70820	0	3	F	White	Single	1	0	22.0448	1	Unemployed	Unemployed/Unknown	Unemployed/Unknown	33472	1.93076	0.209651	0.598429	0.463099	0.090821	0.0197979	0	0.232313	0.0289353	1403	885	224800	0.374058	0.0669891	0.0558039	0.891276	85.5238	85.4934	84.7164	3
BR384	Baton Rouge	East BR	70808	0	1	F	White	Single	4+	1	21.2547	1	Going in 100%	Other	Other/Onsite	118373	1.08473	0.0724944	0.236567	0.219019	0.0541519	0.0149232	0.00169917	0.591681	0.00775709	1957	1002	307100	0.554103	0.0501937	0.00733294	0.969308	35.4834	35.4833	35.7358	1
BR385	Baton Rouge	East BR	70808	0	4	M	White	Married/Cohabiting	2-3	2+	36.479	4	Unemployed	Unemployed/Unknown	Unemployed/Unknown	118373	1.08473	0.0724944	0.236567	0.219019	0.0541519	0.0149232	0.00169917	0.591681	0.00775709	1957	1002	307100	0.554103	0.0501937	0.00733294	0.969308	35.4834	35.4833	35.7358	1
BR386	Baton Rouge	East BR	70816	0	2	F	White	Single	1	0	44.0935	4	50/50	Public Facing	PF/Both	71022	0.92723	0.0814948	0.232323	0.483327	0.0362203	0.0165105	0.00205667	0.489831	0.0158821	1360	965	185100	0.356393	0.0586708	0.0226029	0.934207	82.1648	82.1701	82.1621	2
BR387	Baton Rouge	Ascension	70737	0	1	F	Other	Single	4+	0	38.0814	4	Unemployed	Unemployed/Unknown	Unemployed/Unknown	82482	0.785173	0.0784601	0.153621	0.357829	0.0439198	0.0251333	0.0033638	0.744224	0.0178979	1324	1009	176400	0.347682	0.049071	0.023529	0.89657	80.301	80.317	80.5285	2
BR388	Baton Rouge	Ascension	70737	0	3	F	Black	Married/Cohabiting	4+	1	22.5941	1	Going in 100%	Health Care	HC/Onsite	82482	0.785173	0.0784601	0.153621	0.357829	0.0439198	0.0251333	0.0033638	0.744224	0.0178979	1324	1009	176400	0.347682	0.049071	0.023529	0.89657	80.301	80.317	80.5285	2
BR389	Baton Rouge	East BR	70808	0	2	M	White	Married/Cohabiting	2-3	1	26.5418	2	Work from home	Public Facing	PF/Home	118373	1.08473	0.0724944	0.236567	0.219019	0.0541519	0.0149232	0.00169917	0.591681	0.00775709	1957	1002	307100	0.554103	0.0501937	0.00733294	0.969308	35.4834	35.4833	35.7358	1
BR390	Baton Rouge	East BR	70810	0	1	M	White	Married/Cohabiting	2-3	0	30.1286	3	Work from home	Other	Other/Home	106306	0.803805	0.0666116	0.148716	0.29268	0.0282504	0.0136491	0.000698324	0.684675	0.0213306	1667	1144	283700	0.516465	0.0291297	0.0148552	0.951777	45.4853	45.4921	45.6411	1
BR391	Baton Rouge	East BR	70817	0	2	M	White	Married/Cohabiting	4+	1	31.8682	3	Going in 100%	Office	Office/Onsite	100505	0.395949	0.0682521	0.111206	0.244343	0.00823934	0.0163987	0.00103992	0.805376	0.0242381	1492	1144	234600	0.497135	0.0348788	0.0151822	0.953221	59.6242	59.6415	59.9003	1
BR392	Baton Rouge	Livingston	70726	0	1	M	White	Married/Cohabiting	4+	0	40.6829	4	Going in 100%	Public Facing	PF/Onsite	75587	0.89891	0.0789383	0.198334	0.33466	0.0482982	0.01446	0.0030002	0.76323	0.0281822	1327	922	162300	0.312788	0.0442916	0.0469587	0.874568	86.1959	86.2075	86.3684	3
BR393	Baton Rouge	East BR	70808	0	2	M	White	Married/Cohabiting	4+	0	30.1286	3	Work from home	Office	Office/Home	118373	1.08473	0.0724944	0.236567	0.219019	0.0541519	0.0149232	0.00169917	0.591681	0.00775709	1957	1002	307100	0.554103	0.0501937	0.00733294	0.969308	35.4834	35.4833	35.7358	1
BR394	Baton Rouge	East BR	70816	0	3	M	White	Divorced/Widowed	2-3	0	29.6819	3	Work from home	Office	Office/Home	71022	0.92723	0.0814948	0.232323	0.483327	0.0362203	0.0165105	0.00205667	0.489831	0.0158821	1360	965	185100	0.356393	0.0586708	0.0226029	0.934207	82.1648	82.1701	82.1621	2
BR395	Baton Rouge	Livingston	70754	0	1	F	White	Married/Cohabiting	2-3	0	21.9459	1	50/50	Office	Office/Both	64591	0.657058	0.0644058	0.221921	0.251937	0.050287	0.0195178	0	0.809414	0.0365098	1229	984	154000	0.276489	0.031277	0.0553625	0.816771	92.0826	92.0941	92.1108	3
BR396	Baton Rouge	East BR	70812	1	4	F	Black	Single	2-3	2+	34.4531	4	Work from home	Other	Other/Home	45531	1.03892	0.238935	0.420244	0.706265	0.0916598	0.0333058	0	0.592898	0.0789981	933	908	111000	0.214213	0.109798	0.0297781	0.864996	109.405	109.412	109.296	3
BR397	Baton Rouge	East BR	70809	0	4	F	Black	Married/Cohabiting	2-3	2+	34.1101	4	Unemployed	Unemployed/Unknown	Unemployed/Unknown	105165	0.752149	0.0343602	0.0930078	0.20501	0.0315295	0.0174361	0.00252959	0.552263	0.0160809	1600	1157	268200	0.563323	0.0372199	0.0153453	0.958426	49.7074	49.7186	49.9129	1
BR398	Baton Rouge	East BR	70714	0	3	F	White	Married/Cohabiting	2-3	0	27.1129	2	Going in 100%	Health Care	HC/Onsite	65245	1.22702	0.125133	0.21943	0.507866	0.0156908	0.011187	0	0.734563	0.0310911	1149	972	140100	0.247278	0.0533909	0.0316224	0.892359	95.296	95.3105	95.3941	3
BR399	Baton Rouge	East BR	70714	0	2	M	White	Married/Cohabiting	2-3	0	30.0682	3	Going in 100%	Health Care	HC/Onsite	65245	1.22702	0.125133	0.21943	0.507866	0.0156908	0.011187	0	0.734563	0.0310911	1149	972	140100	0.247278	0.0533909	0.0316224	0.892359	95.296	95.3105	95.3941	3
BR400	Baton Rouge	East BR	70814	0	2	F	Black	Single	4+	1	42.063	4	Unemployed	Unemployed/Unknown	Unemployed/Unknown	54896	0.942989	0.123408	0.214046	0.34258	0.04981	0.020004	0.00560112	0.70074	0.0208042	1070	855	146500	0.257235	0.0542121	0.0488865	0.862566	97.3891	97.3884	97.2764	3
BR401	Baton Rouge	East BR	70739	0	3	F	White	Single	2-3	0	50.6311	4	50/50	Public Facing	PF/Both	91396	0.614195	0.0782034	0.194119	0.220198	0.0187861	0.0179604	0	0.902973	0.0080512	1470	851	217300	0.384971	0.0230179	0.0197926	0.914755	67.1426	67.1423	67.3279	2
BR402	Baton Rouge	East BR	70806	0	2	M	White	Married/Cohabiting	2-3	0	22.8709	1	Unemployed	Unemployed/Unknown	Unemployed/Unknown	65949	1.28213	0.166006	0.352112	0.526996	0.149879	0.0252223	0.000485044	0.444462	0.0254648	1481	788	225200	0.459699	0.0718983	0.0353402	0.890827	74.0968	74.0774	73.8219	2
BR403	Baton Rouge	East BR	70817	0	2	M	White	Married/Cohabiting	2-3	1	26.9361	2	Work from home	Health Care	HC/Home	100505	0.395949	0.0682521	0.111206	0.244343	0.00823934	0.0163987	0.00103992	0.805376	0.0242381	1492	1144	234600	0.497135	0.0348788	0.0151822	0.953221	59.6242	59.6415	59.9003	1
BR404	Baton Rouge	Livingston	70726	0	2	M	White	Married/Cohabiting	4+	0	29.1561	3	Work from home	Public Facing	PF/Home	75587	0.89891	0.0789383	0.198334	0.33466	0.0482982	0.01446	0.0030002	0.76323	0.0281822	1327	922	162300	0.312788	0.0442916	0.0469587	0.874568	86.1959	86.2075	86.3684	3
BR405	Baton Rouge	Livingston	70706	0	4	F	White	Married/Cohabiting	2-3	0	23.9116	1	Unemployed	Unemployed/Unknown	Unemployed/Unknown	80014	0.270268	0.060241	0.150394	0.222505	0.0220415	0.0233535	0.00144319	0.853582	0.0267646	1296	961	167300	0.339682	0.0487363	0.0307041	0.895929	83.4195	83.4339	83.6436	3
BR406	Baton Rouge	East BR	70806	0	3	F	White	Single	2-3	1	21.5801	1	Work from home	Health Care	HC/Home	65949	1.28213	0.166006	0.352112	0.526996	0.149879	0.0252223	0.000485044	0.444462	0.0254648	1481	788	225200	0.459699	0.0718983	0.0353402	0.890827	74.0968	74.0774	73.8219	2
BR407	Baton Rouge	West BR	70767	0	1	M	Black	Single	2-3	0	25.1022	2	Work from home	Other	Other/Home	68504	1.15369	0.1149	0.238134	0.424902	0.075371	0.0248458	0.00416875	0.702685	0.0298483	1364	842	173800	0.320247	0.0621782	0.0482833	0.827343	85.8539	85.8538	85.8536	3
BR408	Baton Rouge	Livingston	70706	0	3	F	White	Single	4+	0	18.8021	1	Going in 100%	Health Care	HC/Onsite	80014	0.270268	0.060241	0.150394	0.222505	0.0220415	0.0233535	0.00144319	0.853582	0.0267646	1296	961	167300	0.339682	0.0487363	0.0307041	0.895929	83.4195	83.4339	83.6436	3
BR409	Baton Rouge	Ascension	70769	0	2	M	White	Married/Cohabiting	4+	0	25.0878	2	Work from home	Office	Office/Home	103655	0.798791	0.066006	0.149974	0.202905	0.0237053	0.0169035	0.00127955	0.887265	0.0174423	1502	1124	223200	0.439578	0.0545334	0.0392343	0.908575	61.3295	61.3507	61.7087	2
BR410	Baton Rouge	East BR	70816	0	1	F	Black	Single	1	0	16.6495	1	50/50	Public Facing	PF/Both	71022	0.92723	0.0814948	0.232323	0.483327	0.0362203	0.0165105	0.00205667	0.489831	0.0158821	1360	965	185100	0.356393	0.0586708	0.0226029	0.934207	82.1648	82.1701	82.1621	2
BR411	Baton Rouge	East BR	70814	0	1	M	Black	Single	2-3	0	19.1955	1	Unemployed	Unemployed/Unknown	Unemployed/Unknown	54896	0.942989	0.123408	0.214046	0.34258	0.04981	0.020004	0.00560112	0.70074	0.0208042	1070	855	146500	0.257235	0.0542121	0.0488865	0.862566	97.3891	97.3884	97.2764	3
BR412	Baton Rouge	East BR	70806	0	4	M	White	Married/Cohabiting	2-3	0	26.4967	2	Unemployed	Unemployed/Unknown	Unemployed/Unknown	65949	1.28213	0.166006	0.352112	0.526996	0.149879	0.0252223	0.000485044	0.444462	0.0254648	1481	788	225200	0.459699	0.0718983	0.0353402	0.890827	74.0968	74.0774	73.8219	2
BR413	Baton Rouge	East BR	70820	0	2	F	White	Divorced/Widowed	2-3	0	21.4806	1	Going in 100%	Office	Office/Onsite	33472	1.93076	0.209651	0.598429	0.463099	0.090821	0.0197979	0	0.232313	0.0289353	1403	885	224800	0.374058	0.0669891	0.0558039	0.891276	85.5238	85.4934	84.7164	3
BR414	Baton Rouge	Livingston	70726	0	4	M	White	Married/Cohabiting	2-3	2+	30.5122	3	50/50	Public Facing	PF/Both	75587	0.89891	0.0789383	0.198334	0.33466	0.0482982	0.01446	0.0030002	0.76323	0.0281822	1327	922	162300	0.312788	0.0442916	0.0469587	0.874568	86.1959	86.2075	86.3684	3
BR415	Baton Rouge	East BR	70812	0	3	F	Black	Single	2-3	0	27.288	2	50/50	Office	Office/Both	45531	1.03892	0.238935	0.420244	0.706265	0.0916598	0.0333058	0	0.592898	0.0789981	933	908	111000	0.214213	0.109798	0.0297781	0.864996	109.405	109.412	109.296	3
BR416	Baton Rouge	Livingston	70754	0	1	F	White	Married/Cohabiting	4+	1	22.8603	1	Going in 100%	Health Care	HC/Onsite	64591	0.657058	0.0644058	0.221921	0.251937	0.050287	0.0195178	0	0.809414	0.0365098	1229	984	154000	0.276489	0.031277	0.0553625	0.816771	92.0826	92.0941	92.1108	3
BR417	Baton Rouge	East BR	70806	0	1	M	White	Married/Cohabiting	2-3	0	26.2831	2	Work from home	Other	Other/Home	65949	1.28213	0.166006	0.352112	0.526996	0.149879	0.0252223	0.000485044	0.444462	0.0254648	1481	788	225200	0.459699	0.0718983	0.0353402	0.890827	74.0968	74.0774	73.8219	2
BR418	Baton Rouge	East BR	70805	0	3	M	Black	Married/Cohabiting	4+	2+	28.8153	3	Going in 100%	Other	Other/Onsite	29929	1.9116	0.364956	0.546128	0.734361	0.198126	0.0314064	0.00521665	0.43905	0.0595124	880	739	77800	0.14932	0.161903	0.0589729	0.753454	123.071	123.07	122.843	3
BR419	Baton Rouge	Ascension	70769	0	2	F	White	Single	2-3	0	41.1536	4	50/50	Office	Office/Both	103655	0.798791	0.066006	0.149974	0.202905	0.0237053	0.0169035	0.00127955	0.887265	0.0174423	1502	1124	223200	0.439578	0.0545334	0.0392343	0.908575	61.3295	61.3507	61.7087	2
BR420	Baton Rouge	East BR	70806	0	3	F	Black	Single	1	2+	29.8565	3	Unemployed	Unemployed/Unknown	Unemployed/Unknown	65949	1.28213	0.166006	0.352112	0.526996	0.149879	0.0252223	0.000485044	0.444462	0.0254648	1481	788	225200	0.459699	0.0718983	0.0353402	0.890827	74.0968	74.0774	73.8219	2
BR421	Baton Rouge	East BR	70817	0	3	F	White	Divorced/Widowed	2-3	0	45.3548	4	Work from home	Office	Office/Home	100505	0.395949	0.0682521	0.111206	0.244343	0.00823934	0.0163987	0.00103992	0.805376	0.0242381	1492	1144	234600	0.497135	0.0348788	0.0151822	0.953221	59.6242	59.6415	59.9003	1
BR422	Baton Rouge	East BR	70808	0	2	F	Black	Single	4+	0	43.8494	4	50/50	Public Facing	PF/Both	118373	1.08473	0.0724944	0.236567	0.219019	0.0541519	0.0149232	0.00169917	0.591681	0.00775709	1957	1002	307100	0.554103	0.0501937	0.00733294	0.969308	35.4834	35.4833	35.7358	1
BR423	Baton Rouge	Livingston	70726	0	2	F	White	Married/Cohabiting	4+	0	27.6311	2	50/50	Office	Office/Both	75587	0.89891	0.0789383	0.198334	0.33466	0.0482982	0.01446	0.0030002	0.76323	0.0281822	1327	922	162300	0.312788	0.0442916	0.0469587	0.874568	86.1959	86.2075	86.3684	3
BR424	Baton Rouge	Ascension	70769	0	3	F	White	Married/Cohabiting	4+	0	23.8852	1	Going in 100%	Health Care	HC/Onsite	103655	0.798791	0.066006	0.149974	0.202905	0.0237053	0.0169035	0.00127955	0.887265	0.0174423	1502	1124	223200	0.439578	0.0545334	0.0392343	0.908575	61.3295	61.3507	61.7087	2
BR425	Baton Rouge	East BR	70814	0	4	M	Black	Married/Cohabiting	2-3	2+	25.2375	2	Unemployed	Unemployed/Unknown	Unemployed/Unknown	54896	0.942989	0.123408	0.214046	0.34258	0.04981	0.020004	0.00560112	0.70074	0.0208042	1070	855	146500	0.257235	0.0542121	0.0488865	0.862566	97.3891	97.3884	97.2764	3
BR426	Baton Rouge	Livingston	70785	0	3	F	Black	Divorced/Widowed	2-3	2+	32.5531	3	Unemployed	Unemployed/Unknown	Unemployed/Unknown	76381	0.948987	0.0975023	0.206869	0.272762	0.0584364	0.0198737	0	0.849697	0.0238221	1274	822	161300	0.278562	0.0677838	0.0404207	0.839319	86.207	86.2126	86.3889	3
BR427	Baton Rouge	East BR	70811	0	2	F	Black	Married/Cohabiting	2-3	0	31.5278	3	Work from home	Other	Other/Home	48993	1.45472	0.192443	0.324386	0.735402	0.0601567	0.0239356	0.0086846	0.631646	0.0419403	955	909	107700	0.260585	0.0638092	0.0252549	0.873488	109.001	109.012	108.966	3
BR428	Baton Rouge	East BR	70814	0	2	F	Black	Single	2-3	1	35.774	4	Going in 100%	Office	Office/Onsite	54896	0.942989	0.123408	0.214046	0.34258	0.04981	0.020004	0.00560112	0.70074	0.0208042	1070	855	146500	0.257235	0.0542121	0.0488865	0.862566	97.3891	97.3884	97.2764	3
BR429	Baton Rouge	East BR	70808	0	4	M	White	Married/Cohabiting	2-3	1	28.478	3	50/50	Office	Office/Both	118373	1.08473	0.0724944	0.236567	0.219019	0.0541519	0.0149232	0.00169917	0.591681	0.00775709	1957	1002	307100	0.554103	0.0501937	0.00733294	0.969308	35.4834	35.4833	35.7358	1
BR430	Baton Rouge	East BR	70816	0	1	M	Black	Single	2-3	0	34.9676	4	Unemployed	Unemployed/Unknown	Unemployed/Unknown	71022	0.92723	0.0814948	0.232323	0.483327	0.0362203	0.0165105	0.00205667	0.489831	0.0158821	1360	965	185100	0.356393	0.0586708	0.0226029	0.934207	82.1648	82.1701	82.1621	2
BR431	Baton Rouge	Ascension	70769	0	4	F	White	Married/Cohabiting	2-3	1	28.8153	3	50/50	Health Care	HC/Both	103655	0.798791	0.066006	0.149974	0.202905	0.0237053	0.0169035	0.00127955	0.887265	0.0174423	1502	1124	223200	0.439578	0.0545334	0.0392343	0.908575	61.3295	61.3507	61.7087	2
BR432	Baton Rouge	East BR	70806	0	3	M	Black	Married/Cohabiting	2-3	0	29.9831	3	Going in 100%	Office	Office/Onsite	65949	1.28213	0.166006	0.352112	0.526996	0.149879	0.0252223	0.000485044	0.444462	0.0254648	1481	788	225200	0.459699	0.0718983	0.0353402	0.890827	74.0968	74.0774	73.8219	2
BR433	Baton Rouge	East BR	70810	0	1	M	White	Single	2-3	0	25.0878	2	50/50	Health Care	HC/Both	106306	0.803805	0.0666116	0.148716	0.29268	0.0282504	0.0136491	0.000698324	0.684675	0.0213306	1667	1144	283700	0.516465	0.0291297	0.0148552	0.951777	45.4853	45.4921	45.6411	1
BR434	Baton Rouge	Livingston	70726	0	3	F	White	Single	2-3	1	24.6258	2	50/50	Other	Other/Both	75587	0.89891	0.0789383	0.198334	0.33466	0.0482982	0.01446	0.0030002	0.76323	0.0281822	1327	922	162300	0.312788	0.0442916	0.0469587	0.874568	86.1959	86.2075	86.3684	3
BR435	Baton Rouge	East BR	70810	0	4	F	White	Married/Cohabiting	2-3	1	29.8565	3	Unemployed	Unemployed/Unknown	Unemployed/Unknown	106306	0.803805	0.0666116	0.148716	0.29268	0.0282504	0.0136491	0.000698324	0.684675	0.0213306	1667	1144	283700	0.516465	0.0291297	0.0148552	0.951777	45.4853	45.4921	45.6411	1
BR436	Baton Rouge	East BR	70808	0	2	F	White	Single	2-3	1	23.4011	1	Going in 100%	Office	Office/Onsite	118373	1.08473	0.0724944	0.236567	0.219019	0.0541519	0.0149232	0.00169917	0.591681	0.00775709	1957	1002	307100	0.554103	0.0501937	0.00733294	0.969308	35.4834	35.4833	35.7358	1
BR437	Baton Rouge	East BR	70817	0	4	F	White	Married/Cohabiting	2-3	0	25.4991	2	Unemployed	Unemployed/Unknown	Unemployed/Unknown	100505	0.395949	0.0682521	0.111206	0.244343	0.00823934	0.0163987	0.00103992	0.805376	0.0242381	1492	1144	234600	0.497135	0.0348788	0.0151822	0.953221	59.6242	59.6415	59.9003	1
BR438	Baton Rouge	East BR	70817	0	2	M	White	Married/Cohabiting	4+	1	33.6312	4	Going in 100%	Health Care	HC/Onsite	100505	0.395949	0.0682521	0.111206	0.244343	0.00823934	0.0163987	0.00103992	0.805376	0.0242381	1492	1144	234600	0.497135	0.0348788	0.0151822	0.953221	59.6242	59.6415	59.9003	1
BR439	Baton Rouge	Livingston	70785	0	1	M	White	Single	1	2+	30.6804	3	Going in 100%	Health Care	HC/Onsite	76381	0.948987	0.0975023	0.206869	0.272762	0.0584364	0.0198737	0	0.849697	0.0238221	1274	822	161300	0.278562	0.0677838	0.0404207	0.839319	86.207	86.2126	86.3889	3
BR440	Baton Rouge	East BR	70806	0	1	F	White	Divorced/Widowed	1	0	23.2947	1	Work from home	Office	Office/Home	65949	1.28213	0.166006	0.352112	0.526996	0.149879	0.0252223	0.000485044	0.444462	0.0254648	1481	788	225200	0.459699	0.0718983	0.0353402	0.890827	74.0968	74.0774	73.8219	2
BR441	Baton Rouge	East BR	70816	0	3	M	White	Married/Cohabiting	4+	0	46.3403	4	Going in 100%	Health Care	HC/Onsite	71022	0.92723	0.0814948	0.232323	0.483327	0.0362203	0.0165105	0.00205667	0.489831	0.0158821	1360	965	185100	0.356393	0.0586708	0.0226029	0.934207	82.1648	82.1701	82.1621	2
BR442	Baton Rouge	East BR	70819	0	3	F	White	Divorced/Widowed	2-3	1	38.0082	4	50/50	Office	Office/Both	66811	0.58796	0.0236149	0.144249	0.196223	0.0083871	0	0.0109677	0.786452	0.0180645	1156	1096	137100	0.238417	0.0564516	0.0158576	0.930097	95.4498	95.4738	95.5954	3
BR443	Baton Rouge	East BR	70816	0	1	F	Black	Single	2-3	2+	34.2965	4	50/50	Other	Other/Both	71022	0.92723	0.0814948	0.232323	0.483327	0.0362203	0.0165105	0.00205667	0.489831	0.0158821	1360	965	185100	0.356393	0.0586708	0.0226029	0.934207	82.1648	82.1701	82.1621	2
BR444	Baton Rouge	East BR	70817	0	4	F	White	Married/Cohabiting	2-3	2+	29.5316	3	Going in 100%	Office	Office/Onsite	100505	0.395949	0.0682521	0.111206	0.244343	0.00823934	0.0163987	0.00103992	0.805376	0.0242381	1492	1144	234600	0.497135	0.0348788	0.0151822	0.953221	59.6242	59.6415	59.9003	1
BR445	Baton Rouge	Ascension	70737	0	1	F	White	Married/Cohabiting	4+	0	27.3945	2	Going in 100%	Health Care	HC/Onsite	82482	0.785173	0.0784601	0.153621	0.357829	0.0439198	0.0251333	0.0033638	0.744224	0.0178979	1324	1009	176400	0.347682	0.049071	0.023529	0.89657	80.301	80.317	80.5285	2
BR446	Baton Rouge	Livingston	70726	0	4	M	White	Married/Cohabiting	2-3	1	21.1824	1	Unemployed	Unemployed/Unknown	Unemployed/Unknown	75587	0.89891	0.0789383	0.198334	0.33466	0.0482982	0.01446	0.0030002	0.76323	0.0281822	1327	922	162300	0.312788	0.0442916	0.0469587	0.874568	86.1959	86.2075	86.3684	3
BR447	Baton Rouge	East BR	70810	0	2	M	White	Married/Cohabiting	4+	1	26.6288	2	50/50	Other	Other/Both	106306	0.803805	0.0666116	0.148716	0.29268	0.0282504	0.0136491	0.000698324	0.684675	0.0213306	1667	1144	283700	0.516465	0.0291297	0.0148552	0.951777	45.4853	45.4921	45.6411	1
BR448	Baton Rouge	East BR	70808	0	3	M	White	Married/Cohabiting	2-3	0	24.1385	1	Going in 100%	Office	Office/Onsite	118373	1.08473	0.0724944	0.236567	0.219019	0.0541519	0.0149232	0.00169917	0.591681	0.00775709	1957	1002	307100	0.554103	0.0501937	0.00733294	0.969308	35.4834	35.4833	35.7358	1
BR449	Baton Rouge	Ascension	70769	0	1	M	White	Single	4+	0	33.1906	4	50/50	Public Facing	PF/Both	103655	0.798791	0.066006	0.149974	0.202905	0.0237053	0.0169035	0.00127955	0.887265	0.0174423	1502	1124	223200	0.439578	0.0545334	0.0392343	0.908575	61.3295	61.3507	61.7087	2
BR450	Baton Rouge	East BR	70817	0	4	F	Other	Married/Cohabiting	2-3	1	25.9693	2	Work from home	Office	Office/Home	100505	0.395949	0.0682521	0.111206	0.244343	0.00823934	0.0163987	0.00103992	0.805376	0.0242381	1492	1144	234600	0.497135	0.0348788	0.0151822	0.953221	59.6242	59.6415	59.9003	1
BR451	Baton Rouge	East BR	70816	0	4	F	White	Married/Cohabiting	2-3	0	29.1772	3	Work from home	Office	Office/Home	71022	0.92723	0.0814948	0.232323	0.483327	0.0362203	0.0165105	0.00205667	0.489831	0.0158821	1360	965	185100	0.356393	0.0586708	0.0226029	0.934207	82.1648	82.1701	82.1621	2
BR452	Baton Rouge	East BR	70806	0	4	F	White	Married/Cohabiting	2-3	2+	25.0854	2	Unemployed	Unemployed/Unknown	Unemployed/Unknown	65949	1.28213	0.166006	0.352112	0.526996	0.149879	0.0252223	0.000485044	0.444462	0.0254648	1481	788	225200	0.459699	0.0718983	0.0353402	0.890827	74.0968	74.0774	73.8219	2
BR453	Baton Rouge	East BR	70814	0	4	M	Black	Married/Cohabiting	2-3	1	25.3972	2	Going in 100%	Public Facing	PF/Onsite	54896	0.942989	0.123408	0.214046	0.34258	0.04981	0.020004	0.00560112	0.70074	0.0208042	1070	855	146500	0.257235	0.0542121	0.0488865	0.862566	97.3891	97.3884	97.2764	3
BR454	Baton Rouge	Livingston	70726	0	2	M	White	Married/Cohabiting	2-3	0	22.1487	1	Unemployed	Unemployed/Unknown	Unemployed/Unknown	75587	0.89891	0.0789383	0.198334	0.33466	0.0482982	0.01446	0.0030002	0.76323	0.0281822	1327	922	162300	0.312788	0.0442916	0.0469587	0.874568	86.1959	86.2075	86.3684	3
BR455	Baton Rouge	East BR	70802	0	2	M	White	Single	1	0	27.8913	2	Going in 100%	Health Care	HC/Onsite	35246	1.9685	0.288	0.537482	0.776446	0.207776	0.0361846	0.00217729	0.357076	0.0289269	930	748	72300	0.243333	0.150476	0.0610049	0.788387	122.551	122.555	122.438	3
BR456	Baton Rouge	East BR	70739	0	4	M	White	Married/Cohabiting	4+	1	38.9163	4	Going in 100%	Public Facing	PF/Onsite	91396	0.614195	0.0782034	0.194119	0.220198	0.0187861	0.0179604	0	0.902973	0.0080512	1470	851	217300	0.384971	0.0230179	0.0197926	0.914755	67.1426	67.1423	67.3279	2
BR457	Baton Rouge	Livingston	70726	0	4	M	White	Married/Cohabiting	2-3	2+	25.5266	2	50/50	Other	Other/Both	75587	0.89891	0.0789383	0.198334	0.33466	0.0482982	0.01446	0.0030002	0.76323	0.0281822	1327	922	162300	0.312788	0.0442916	0.0469587	0.874568	86.1959	86.2075	86.3684	3
BR458	Baton Rouge	Ascension	70769	0	3	F	White	Married/Cohabiting	2-3	1	31.6142	3	Going in 100%	Health Care	HC/Onsite	103655	0.798791	0.066006	0.149974	0.202905	0.0237053	0.0169035	0.00127955	0.887265	0.0174423	1502	1124	223200	0.439578	0.0545334	0.0392343	0.908575	61.3295	61.3507	61.7087	2
BR459	Baton Rouge	East BR	70819	0	2	M	Black	Single	4+	1	29.5547	3	Going in 100%	Health Care	HC/Onsite	66811	0.58796	0.0236149	0.144249	0.196223	0.0083871	0	0.0109677	0.786452	0.0180645	1156	1096	137100	0.238417	0.0564516	0.0158576	0.930097	95.4498	95.4738	95.5954	3
BR460	Baton Rouge	East BR	70806	0	4	F	White	Married/Cohabiting	2-3	1	24.4097	2	Unemployed	Unemployed/Unknown	Unemployed/Unknown	65949	1.28213	0.166006	0.352112	0.526996	0.149879	0.0252223	0.000485044	0.444462	0.0254648	1481	788	225200	0.459699	0.0718983	0.0353402	0.890827	74.0968	74.0774	73.8219	2
BR461	Baton Rouge	Ascension	70769	0	1	F	White	Married/Cohabiting	4+	0	36.6059	4	Going in 100%	Office	Office/Onsite	103655	0.798791	0.066006	0.149974	0.202905	0.0237053	0.0169035	0.00127955	0.887265	0.0174423	1502	1124	223200	0.439578	0.0545334	0.0392343	0.908575	61.3295	61.3507	61.7087	2
BR462	Baton Rouge	East BR	70818	0	4	F	White	Married/Cohabiting	2-3	0	35.1843	4	Work from home	Office	Office/Home	86667	0.944606	0.0351623	0.152123	0.261967	0.0271903	0.0293875	0.015655	0.775886	0.0027465	1412	874	188900	0.372175	0.0296647	0.0260702	0.932899	75.782	75.7889	76.0173	2
BR463	Baton Rouge	East BR	70818	0	2	F	White	Married/Cohabiting	4+	0	23.2947	1	50/50	Office	Office/Both	86667	0.944606	0.0351623	0.152123	0.261967	0.0271903	0.0293875	0.015655	0.775886	0.0027465	1412	874	188900	0.372175	0.0296647	0.0260702	0.932899	75.782	75.7889	76.0173	2
BR464	Baton Rouge	East BR	70808	0	4	F	White	Married/Cohabiting	2-3	0	26.6225	2	Unemployed	Unemployed/Unknown	Unemployed/Unknown	118373	1.08473	0.0724944	0.236567	0.219019	0.0541519	0.0149232	0.00169917	0.591681	0.00775709	1957	1002	307100	0.554103	0.0501937	0.00733294	0.969308	35.4834	35.4833	35.7358	1
BR465	Baton Rouge	East BR	70808	0	1	M	White	Single	2-3	0	31.6607	3	Unemployed	Unemployed/Unknown	Unemployed/Unknown	118373	1.08473	0.0724944	0.236567	0.219019	0.0541519	0.0149232	0.00169917	0.591681	0.00775709	1957	1002	307100	0.554103	0.0501937	0.00733294	0.969308	35.4834	35.4833	35.7358	1
BR466	Baton Rouge	East BR	70810	0	4	F	Black	Divorced/Widowed	1	1	31.4558	3	Going in 100%	Public Facing	PF/Onsite	106306	0.803805	0.0666116	0.148716	0.29268	0.0282504	0.0136491	0.000698324	0.684675	0.0213306	1667	1144	283700	0.516465	0.0291297	0.0148552	0.951777	45.4853	45.4921	45.6411	1
BR467	Baton Rouge	East BR	70816	0	3	F	White	Married/Cohabiting	2-3	2+	23.616	1	Unemployed	Unemployed/Unknown	Unemployed/Unknown	71022	0.92723	0.0814948	0.232323	0.483327	0.0362203	0.0165105	0.00205667	0.489831	0.0158821	1360	965	185100	0.356393	0.0586708	0.0226029	0.934207	82.1648	82.1701	82.1621	2
BR468	Baton Rouge	East BR	70714	0	3	F	White	Married/Cohabiting	4+	1	40.3466	4	Unemployed	Unemployed/Unknown	Unemployed/Unknown	65245	1.22702	0.125133	0.21943	0.507866	0.0156908	0.011187	0	0.734563	0.0310911	1149	972	140100	0.247278	0.0533909	0.0316224	0.892359	95.296	95.3105	95.3941	3
BR469	Baton Rouge	East BR	70714	1	1	F	White	Single	4+	0	56.6783	4	Unemployed	Unemployed/Unknown	Unemployed/Unknown	65245	1.22702	0.125133	0.21943	0.507866	0.0156908	0.011187	0	0.734563	0.0310911	1149	972	140100	0.247278	0.0533909	0.0316224	0.892359	95.296	95.3105	95.3941	3
BR470	Baton Rouge	East BR	70739	0	1	F	White	Single	2-3	0	42.5094	4	Going in 100%	Health Care	HC/Onsite	91396	0.614195	0.0782034	0.194119	0.220198	0.0187861	0.0179604	0	0.902973	0.0080512	1470	851	217300	0.384971	0.0230179	0.0197926	0.914755	67.1426	67.1423	67.3279	2
BR471	Baton Rouge	East BR	70808	0	2	F	White	Married/Cohabiting	4+	0	21.4539	1	Work from home	Office	Office/Home	118373	1.08473	0.0724944	0.236567	0.219019	0.0541519	0.0149232	0.00169917	0.591681	0.00775709	1957	1002	307100	0.554103	0.0501937	0.00733294	0.969308	35.4834	35.4833	35.7358	1
BR472	Baton Rouge	Ascension	70737	0	2	M	Black	Married/Cohabiting	2-3	1	34.2991	4	Work from home	Other	Other/Home	82482	0.785173	0.0784601	0.153621	0.357829	0.0439198	0.0251333	0.0033638	0.744224	0.0178979	1324	1009	176400	0.347682	0.049071	0.023529	0.89657	80.301	80.317	80.5285	2
BR473	Baton Rouge	East BR	70808	1	4	F	White	Divorced/Widowed	4+	1	20.1953	1	Unemployed	Unemployed/Unknown	Unemployed/Unknown	118373	1.08473	0.0724944	0.236567	0.219019	0.0541519	0.0149232	0.00169917	0.591681	0.00775709	1957	1002	307100	0.554103	0.0501937	0.00733294	0.969308	35.4834	35.4833	35.7358	1
BR474	Baton Rouge	East BR	70805	0	3	M	Black	Married/Cohabiting	2-3	1	27.6121	2	Going in 100%	Public Facing	PF/Onsite	29929	1.9116	0.364956	0.546128	0.734361	0.198126	0.0314064	0.00521665	0.43905	0.0595124	880	739	77800	0.14932	0.161903	0.0589729	0.753454	123.071	123.07	122.843	3
BR475	Baton Rouge	Ascension	70769	0	2	M	White	Married/Cohabiting	4+	0	27.8913	2	50/50	Office	Office/Both	103655	0.798791	0.066006	0.149974	0.202905	0.0237053	0.0169035	0.00127955	0.887265	0.0174423	1502	1124	223200	0.439578	0.0545334	0.0392343	0.908575	61.3295	61.3507	61.7087	2
BR476	Baton Rouge	East BR	70802	0	4	F	Black	Divorced/Widowed	1	1	21.9247	1	Unemployed	Unemployed/Unknown	Unemployed/Unknown	35246	1.9685	0.288	0.537482	0.776446	0.207776	0.0361846	0.00217729	0.357076	0.0289269	930	748	72300	0.243333	0.150476	0.0610049	0.788387	122.551	122.555	122.438	3
BR477	Baton Rouge	East BR	70818	0	4	F	Black	Divorced/Widowed	1	1	37.2439	4	Unemployed	Unemployed/Unknown	Unemployed/Unknown	86667	0.944606	0.0351623	0.152123	0.261967	0.0271903	0.0293875	0.015655	0.775886	0.0027465	1412	874	188900	0.372175	0.0296647	0.0260702	0.932899	75.782	75.7889	76.0173	2
BR478	Baton Rouge	East BR	70820	0	1	F	Black	Single	2-3	0	47.6478	4	Going in 100%	Other	Other/Onsite	33472	1.93076	0.209651	0.598429	0.463099	0.090821	0.0197979	0	0.232313	0.0289353	1403	885	224800	0.374058	0.0669891	0.0558039	0.891276	85.5238	85.4934	84.7164	3
BR479	Baton Rouge	Livingston	70726	0	1	F	White	Married/Cohabiting	4+	0	29.4112	3	Going in 100%	Health Care	HC/Onsite	75587	0.89891	0.0789383	0.198334	0.33466	0.0482982	0.01446	0.0030002	0.76323	0.0281822	1327	922	162300	0.312788	0.0442916	0.0469587	0.874568	86.1959	86.2075	86.3684	3
BR480	Baton Rouge	East BR	70808	0	4	M	White	Married/Cohabiting	2-3	2+	26.2453	2	Work from home	Office	Office/Home	118373	1.08473	0.0724944	0.236567	0.219019	0.0541519	0.0149232	0.00169917	0.591681	0.00775709	1957	1002	307100	0.554103	0.0501937	0.00733294	0.969308	35.4834	35.4833	35.7358	1
BR481	Baton Rouge	East BR	70819	0	4	F	Other	Divorced/Widowed	4+	2+	33.8332	4	Going in 100%	Office	Office/Onsite	66811	0.58796	0.0236149	0.144249	0.196223	0.0083871	0	0.0109677	0.786452	0.0180645	1156	1096	137100	0.238417	0.0564516	0.0158576	0.930097	95.4498	95.4738	95.5954	3
BR482	Baton Rouge	Ascension	70769	0	2	F	Black	Married/Cohabiting	4+	0	29.0496	3	Work from home	Office	Office/Home	103655	0.798791	0.066006	0.149974	0.202905	0.0237053	0.0169035	0.00127955	0.887265	0.0174423	1502	1124	223200	0.439578	0.0545334	0.0392343	0.908575	61.3295	61.3507	61.7087	2
BR483	Baton Rouge	East BR	70739	0	1	F	White	Married/Cohabiting	2-3	0	25.6828	2	50/50	Public Facing	PF/Both	91396	0.614195	0.0782034	0.194119	0.220198	0.0187861	0.0179604	0	0.902973	0.0080512	1470	851	217300	0.384971	0.0230179	0.0197926	0.914755	67.1426	67.1423	67.3279	2
BR484	Baton Rouge	East BR	70816	0	4	F	White	Single	1	1	29.2252	3	Unemployed	Unemployed/Unknown	Unemployed/Unknown	71022	0.92723	0.0814948	0.232323	0.483327	0.0362203	0.0165105	0.00205667	0.489831	0.0158821	1360	965	185100	0.356393	0.0586708	0.0226029	0.934207	82.1648	82.1701	82.1621	2
BR485	Baton Rouge	East BR	70816	0	1	F	White	Single	2-3	0	20.5957	1	Unemployed	Unemployed/Unknown	Unemployed/Unknown	71022	0.92723	0.0814948	0.232323	0.483327	0.0362203	0.0165105	0.00205667	0.489831	0.0158821	1360	965	185100	0.356393	0.0586708	0.0226029	0.934207	82.1648	82.1701	82.1621	2
BR486	Baton Rouge	Livingston	70726	0	1	F	White	Single	1	0	22.2378	1	Going in 100%	Office	Office/Onsite	75587	0.89891	0.0789383	0.198334	0.33466	0.0482982	0.01446	0.0030002	0.76323	0.0281822	1327	922	162300	0.312788	0.0442916	0.0469587	0.874568	86.1959	86.2075	86.3684	3
BR487	Baton Rouge	East BR	70812	1	2	F	Black	Married/Cohabiting	4+	2+	36.792	4	Going in 100%	Public Facing	PF/Onsite	45531	1.03892	0.238935	0.420244	0.706265	0.0916598	0.0333058	0	0.592898	0.0789981	933	908	111000	0.214213	0.109798	0.0297781	0.864996	109.405	109.412	109.296	3
BR488	Baton Rouge	East BR	70811	1	1	F	Black	Single	4+	1	22.5941	1	50/50	Health Care	HC/Both	48993	1.45472	0.192443	0.324386	0.735402	0.0601567	0.0239356	0.0086846	0.631646	0.0419403	955	909	107700	0.260585	0.0638092	0.0252549	0.873488	109.001	109.012	108.966	3
BR489	Baton Rouge	East BR	70817	0	2	F	White	Married/Cohabiting	2-3	0	24.8865	2	Work from home	Other	Other/Home	100505	0.395949	0.0682521	0.111206	0.244343	0.00823934	0.0163987	0.00103992	0.805376	0.0242381	1492	1144	234600	0.497135	0.0348788	0.0151822	0.953221	59.6242	59.6415	59.9003	1
BR490	Baton Rouge	Livingston	70726	0	1	M	White	Single	4+	0	19.9338	1	50/50	Public Facing	PF/Both	75587	0.89891	0.0789383	0.198334	0.33466	0.0482982	0.01446	0.0030002	0.76323	0.0281822	1327	922	162300	0.312788	0.0442916	0.0469587	0.874568	86.1959	86.2075	86.3684	3
BR491	Baton Rouge	East BR	70817	0	4	F	White	Single	2-3	2+	29.9503	3	Going in 100%	Public Facing	PF/Onsite	100505	0.395949	0.0682521	0.111206	0.244343	0.00823934	0.0163987	0.00103992	0.805376	0.0242381	1492	1144	234600	0.497135	0.0348788	0.0151822	0.953221	59.6242	59.6415	59.9003	1
BR492	Baton Rouge	East BR	70808	0	3	F	White	Married/Cohabiting	2-3	0	28.1475	3	Work from home	Office	Office/Home	118373	1.08473	0.0724944	0.236567	0.219019	0.0541519	0.0149232	0.00169917	0.591681	0.00775709	1957	1002	307100	0.554103	0.0501937	0.00733294	0.969308	35.4834	35.4833	35.7358	1
BR493	Baton Rouge	East BR	70817	0	2	F	White	Married/Cohabiting	4+	0	18.2439	1	Going in 100%	Office	Office/Onsite	100505	0.395949	0.0682521	0.111206	0.244343	0.00823934	0.0163987	0.00103992	0.805376	0.0242381	1492	1144	234600	0.497135	0.0348788	0.0151822	0.953221	59.6242	59.6415	59.9003	1
BR494	Baton Rouge	East BR	70812	0	4	F	Black	Divorced/Widowed	1	1	35.2361	4	Going in 100%	Health Care	HC/Onsite	45531	1.03892	0.238935	0.420244	0.706265	0.0916598	0.0333058	0	0.592898	0.0789981	933	908	111000	0.214213	0.109798	0.0297781	0.864996	109.405	109.412	109.296	3
BR495	Baton Rouge	East BR	70809	0	2	M	White	Married/Cohabiting	4+	0	22.444	1	Going in 100%	Health Care	HC/Onsite	105165	0.752149	0.0343602	0.0930078	0.20501	0.0315295	0.0174361	0.00252959	0.552263	0.0160809	1600	1157	268200	0.563323	0.0372199	0.0153453	0.958426	49.7074	49.7186	49.9129	1
BR496	Baton Rouge	East BR	70816	0	1	F	White	Divorced/Widowed	2-3	0	41.5976	4	50/50	Other	Other/Both	71022	0.92723	0.0814948	0.232323	0.483327	0.0362203	0.0165105	0.00205667	0.489831	0.0158821	1360	965	185100	0.356393	0.0586708	0.0226029	0.934207	82.1648	82.1701	82.1621	2
BR497	Baton Rouge	East BR	70806	0	1	F	Black	Single	2-3	1	26.1446	2	50/50	Public Facing	PF/Both	65949	1.28213	0.166006	0.352112	0.526996	0.149879	0.0252223	0.000485044	0.444462	0.0254648	1481	788	225200	0.459699	0.0718983	0.0353402	0.890827	74.0968	74.0774	73.8219	2
BR498	Baton Rouge	East BR	70816	1	1	M	Black	Married/Cohabiting	2-3	0	25.1022	2	Going in 100%	Public Facing	PF/Onsite	71022	0.92723	0.0814948	0.232323	0.483327	0.0362203	0.0165105	0.00205667	0.489831	0.0158821	1360	965	185100	0.356393	0.0586708	0.0226029	0.934207	82.1648	82.1701	82.1621	2
BR499	Baton Rouge	East BR	70791	0	2	F	White	Married/Cohabiting	2-3	0	30.8936	3	Work from home	Public Facing	PF/Home	86406	0.917298	0.0631497	0.188716	0.316803	0.0447374	0.0252423	0.00777552	0.736759	0.0320036	1583	897	215300	0.379893	0.0406669	0.0206803	0.916627	69.3318	69.3335	69.4512	2
BR500	Baton Rouge	Ascension	70769	0	3	F	White	Divorced/Widowed	2-3	2+	26.6288	2	Going in 100%	Public Facing	PF/Onsite	103655	0.798791	0.066006	0.149974	0.202905	0.0237053	0.0169035	0.00127955	0.887265	0.0174423	1502	1124	223200	0.439578	0.0545334	0.0392343	0.908575	61.3295	61.3507	61.7087	2
BR501	Baton Rouge	East BR	70819	1	2	M	White	Married/Cohabiting	4+	0	28.941	3	Going in 100%	Other	Other/Onsite	66811	0.58796	0.0236149	0.144249	0.196223	0.0083871	0	0.0109677	0.786452	0.0180645	1156	1096	137100	0.238417	0.0564516	0.0158576	0.930097	95.4498	95.4738	95.5954	3
BR502	Baton Rouge	Ascension	70737	0	2	F	White	Married/Cohabiting	4+	0	25.1019	2	Work from home	Public Facing	PF/Home	82482	0.785173	0.0784601	0.153621	0.357829	0.0439198	0.0251333	0.0033638	0.744224	0.0178979	1324	1009	176400	0.347682	0.049071	0.023529	0.89657	80.301	80.317	80.5285	2
BR503	Baton Rouge	East BR	70808	1	1	F	Black	Married/Cohabiting	2-3	0	50.2037	4	Going in 100%	Health Care	HC/Onsite	118373	1.08473	0.0724944	0.236567	0.219019	0.0541519	0.0149232	0.00169917	0.591681	0.00775709	1957	1002	307100	0.554103	0.0501937	0.00733294	0.969308	35.4834	35.4833	35.7358	1
BR504	Baton Rouge	East BR	70714	0	3	F	Black	Married/Cohabiting	4+	1	32.9188	4	50/50	Other	Other/Both	65245	1.22702	0.125133	0.21943	0.507866	0.0156908	0.011187	0	0.734563	0.0310911	1149	972	140100	0.247278	0.0533909	0.0316224	0.892359	95.296	95.3105	95.3941	3
BR505	Baton Rouge	East BR	70817	0	2	F	White	Married/Cohabiting	4+	1	28.1261	3	Unemployed	Unemployed/Unknown	Unemployed/Unknown	100505	0.395949	0.0682521	0.111206	0.244343	0.00823934	0.0163987	0.00103992	0.805376	0.0242381	1492	1144	234600	0.497135	0.0348788	0.0151822	0.953221	59.6242	59.6415	59.9003	1
BR506	Baton Rouge	Ascension	70737	0	1	F	White	Married/Cohabiting	2-3	0	23.2947	1	50/50	Health Care	HC/Both	82482	0.785173	0.0784601	0.153621	0.357829	0.0439198	0.0251333	0.0033638	0.744224	0.0178979	1324	1009	176400	0.347682	0.049071	0.023529	0.89657	80.301	80.317	80.5285	2
BR507	Baton Rouge	East BR	70714	0	4	F	Black	Married/Cohabiting	2-3	0	20.466	1	Unemployed	Unemployed/Unknown	Unemployed/Unknown	65245	1.22702	0.125133	0.21943	0.507866	0.0156908	0.011187	0	0.734563	0.0310911	1149	972	140100	0.247278	0.0533909	0.0316224	0.892359	95.296	95.3105	95.3941	3
BR508	Baton Rouge	Livingston	70785	0	3	F	Other	Married/Cohabiting	4+	2+	27.0666	2	50/50	Office	Office/Both	76381	0.948987	0.0975023	0.206869	0.272762	0.0584364	0.0198737	0	0.849697	0.0238221	1274	822	161300	0.278562	0.0677838	0.0404207	0.839319	86.207	86.2126	86.3889	3
BR509	Baton Rouge	Livingston	70706	0	1	F	White	Married/Cohabiting	4+	0	32.4561	3	Going in 100%	Health Care	HC/Onsite	80014	0.270268	0.060241	0.150394	0.222505	0.0220415	0.0233535	0.00144319	0.853582	0.0267646	1296	961	167300	0.339682	0.0487363	0.0307041	0.895929	83.4195	83.4339	83.6436	3
BR510	Baton Rouge	Livingston	70726	0	3	M	White	Divorced/Widowed	2-3	2+	43.5335	4	50/50	Office	Office/Both	75587	0.89891	0.0789383	0.198334	0.33466	0.0482982	0.01446	0.0030002	0.76323	0.0281822	1327	922	162300	0.312788	0.0442916	0.0469587	0.874568	86.1959	86.2075	86.3684	3
BR511	Baton Rouge	Livingston	70726	0	4	F	White	Divorced/Widowed	1	2+	43.251	4	Unemployed	Unemployed/Unknown	Unemployed/Unknown	75587	0.89891	0.0789383	0.198334	0.33466	0.0482982	0.01446	0.0030002	0.76323	0.0281822	1327	922	162300	0.312788	0.0442916	0.0469587	0.874568	86.1959	86.2075	86.3684	3
BR512	Baton Rouge	East BR	70807	0	3	F	Black	Married/Cohabiting	2-3	1	34.9516	4	Going in 100%	Health Care	HC/Onsite	41307	1.79901	0.246364	0.402252	0.677078	0.158682	0.0205331	0.00414265	0.477125	0.0349424	990	682	82300	0.168978	0.134626	0.0464475	0.818293	117.98	117.98	117.921	3
BR513	Baton Rouge	East BR	70808	0	1	F	White	Married/Cohabiting	2-3	0	30.6635	3	50/50	Public Facing	PF/Both	118373	1.08473	0.0724944	0.236567	0.219019	0.0541519	0.0149232	0.00169917	0.591681	0.00775709	1957	1002	307100	0.554103	0.0501937	0.00733294	0.969308	35.4834	35.4833	35.7358	1
BR514	Baton Rouge	East BR	70816	0	1	F	Black	Single	4+	0	42.063	4	Going in 100%	Office	Office/Onsite	71022	0.92723	0.0814948	0.232323	0.483327	0.0362203	0.0165105	0.00205667	0.489831	0.0158821	1360	965	185100	0.356393	0.0586708	0.0226029	0.934207	82.1648	82.1701	82.1621	2
BR515	Baton Rouge	East BR	70808	0	1	F	Black	Married/Cohabiting	2-3	0	35.6017	4	Going in 100%	Public Facing	PF/Onsite	118373	1.08473	0.0724944	0.236567	0.219019	0.0541519	0.0149232	0.00169917	0.591681	0.00775709	1957	1002	307100	0.554103	0.0501937	0.00733294	0.969308	35.4834	35.4833	35.7358	1
BR516	Baton Rouge	East BR	70810	0	2	M	White	Married/Cohabiting	2-3	0	34.2892	4	Work from home	Other	Other/Home	106306	0.803805	0.0666116	0.148716	0.29268	0.0282504	0.0136491	0.000698324	0.684675	0.0213306	1667	1144	283700	0.516465	0.0291297	0.0148552	0.951777	45.4853	45.4921	45.6411	1
BR517	Baton Rouge	Livingston	70726	0	4	F	White	Divorced/Widowed	1	0	39.5026	4	Unemployed	Unemployed/Unknown	Unemployed/Unknown	75587	0.89891	0.0789383	0.198334	0.33466	0.0482982	0.01446	0.0030002	0.76323	0.0281822	1327	922	162300	0.312788	0.0442916	0.0469587	0.874568	86.1959	86.2075	86.3684	3
BR518	Baton Rouge	East BR	70809	0	2	F	White	Single	1	0	40.2341	4	50/50	Office	Office/Both	105165	0.752149	0.0343602	0.0930078	0.20501	0.0315295	0.0174361	0.00252959	0.552263	0.0160809	1600	1157	268200	0.563323	0.0372199	0.0153453	0.958426	49.7074	49.7186	49.9129	1
BR519	Baton Rouge	East BR	70802	0	1	M	Black	Single	1	0	38.7328	4	Unemployed	Unemployed/Unknown	Unemployed/Unknown	35246	1.9685	0.288	0.537482	0.776446	0.207776	0.0361846	0.00217729	0.357076	0.0289269	930	748	72300	0.243333	0.150476	0.0610049	0.788387	122.551	122.555	122.438	3
BR520	Baton Rouge	East BR	70816	0	2	M	White	Married/Cohabiting	4+	0	32.9799	4	Going in 100%	Office	Office/Onsite	71022	0.92723	0.0814948	0.232323	0.483327	0.0362203	0.0165105	0.00205667	0.489831	0.0158821	1360	965	185100	0.356393	0.0586708	0.0226029	0.934207	82.1648	82.1701	82.1621	2
BR521	Baton Rouge	East BR	70808	0	2	M	White	Married/Cohabiting	4+	0	26.4967	2	Work from home	Office	Office/Home	118373	1.08473	0.0724944	0.236567	0.219019	0.0541519	0.0149232	0.00169917	0.591681	0.00775709	1957	1002	307100	0.554103	0.0501937	0.00733294	0.969308	35.4834	35.4833	35.7358	1
BR522	Baton Rouge	Ascension	70734	0	1	F	White	Divorced/Widowed	2-3	0	24.208	1	Work from home	Office	Office/Home	103284	1.05452	0.0257353	0.0681236	0.174795	0.0230289	0.0277127	0	0.808743	0.0202966	1761	1029	241800	0.310252	0.0801194	0.0264611	0.955131	56.8433	56.8553	57.1368	1
BR523	Baton Rouge	East BR	70806	0	3	M	White	Married/Cohabiting	4+	1	38.3682	4	Going in 100%	Public Facing	PF/Onsite	65949	1.28213	0.166006	0.352112	0.526996	0.149879	0.0252223	0.000485044	0.444462	0.0254648	1481	788	225200	0.459699	0.0718983	0.0353402	0.890827	74.0968	74.0774	73.8219	2
BR524	Baton Rouge	East BR	70810	0	1	F	White	Married/Cohabiting	2-3	0	25.0568	2	50/50	Public Facing	PF/Both	106306	0.803805	0.0666116	0.148716	0.29268	0.0282504	0.0136491	0.000698324	0.684675	0.0213306	1667	1144	283700	0.516465	0.0291297	0.0148552	0.951777	45.4853	45.4921	45.6411	1
BR525	Baton Rouge	East BR	70809	0	2	M	White	Married/Cohabiting	4+	0	27.2162	2	Going in 100%	Health Care	HC/Onsite	105165	0.752149	0.0343602	0.0930078	0.20501	0.0315295	0.0174361	0.00252959	0.552263	0.0160809	1600	1157	268200	0.563323	0.0372199	0.0153453	0.958426	49.7074	49.7186	49.9129	1
BR526	Baton Rouge	Livingston	70706	0	1	M	White	Single	1	0	17.9337	1	Work from home	Public Facing	PF/Home	80014	0.270268	0.060241	0.150394	0.222505	0.0220415	0.0233535	0.00144319	0.853582	0.0267646	1296	961	167300	0.339682	0.0487363	0.0307041	0.895929	83.4195	83.4339	83.6436	3
BR527	Baton Rouge	East BR	70805	0	1	F	Black	Single	2-3	0	26.2142	2	Going in 100%	Health Care	HC/Onsite	29929	1.9116	0.364956	0.546128	0.734361	0.198126	0.0314064	0.00521665	0.43905	0.0595124	880	739	77800	0.14932	0.161903	0.0589729	0.753454	123.071	123.07	122.843	3
BR528	Baton Rouge	East BR	70806	0	3	M	White	Married/Cohabiting	4+	0	22.7077	1	Work from home	Office	Office/Home	65949	1.28213	0.166006	0.352112	0.526996	0.149879	0.0252223	0.000485044	0.444462	0.0254648	1481	788	225200	0.459699	0.0718983	0.0353402	0.890827	74.0968	74.0774	73.8219	2
BR529	Baton Rouge	East BR	70808	0	3	F	White	Married/Cohabiting	2-3	0	18.8794	1	Going in 100%	Office	Office/Onsite	118373	1.08473	0.0724944	0.236567	0.219019	0.0541519	0.0149232	0.00169917	0.591681	0.00775709	1957	1002	307100	0.554103	0.0501937	0.00733294	0.969308	35.4834	35.4833	35.7358	1
BR530	Baton Rouge	East BR	70816	0	4	F	White	Divorced/Widowed	1	0	23.616	1	Unemployed	Unemployed/Unknown	Unemployed/Unknown	71022	0.92723	0.0814948	0.232323	0.483327	0.0362203	0.0165105	0.00205667	0.489831	0.0158821	1360	965	185100	0.356393	0.0586708	0.0226029	0.934207	82.1648	82.1701	82.1621	2
BR531	Baton Rouge	East BR	70808	0	1	F	Black	Single	2-3	0	34.0076	4	Unemployed	Unemployed/Unknown	Unemployed/Unknown	118373	1.08473	0.0724944	0.236567	0.219019	0.0541519	0.0149232	0.00169917	0.591681	0.00775709	1957	1002	307100	0.554103	0.0501937	0.00733294	0.969308	35.4834	35.4833	35.7358	1
BR532	Baton Rouge	East BR	70817	0	4	F	White	Divorced/Widowed	1	0	28.834	3	Work from home	Office	Office/Home	100505	0.395949	0.0682521	0.111206	0.244343	0.00823934	0.0163987	0.00103992	0.805376	0.0242381	1492	1144	234600	0.497135	0.0348788	0.0151822	0.953221	59.6242	59.6415	59.9003	1
BR533	Baton Rouge	East BR	70808	0	4	F	White	Married/Cohabiting	2-3	2+	21.1417	1	Going in 100%	Public Facing	PF/Onsite	118373	1.08473	0.0724944	0.236567	0.219019	0.0541519	0.0149232	0.00169917	0.591681	0.00775709	1957	1002	307100	0.554103	0.0501937	0.00733294	0.969308	35.4834	35.4833	35.7358	1
BR534	Baton Rouge	East BR	70817	0	1	F	Black	Married/Cohabiting	4+	1	45.4787	4	Work from home	Office	Office/Home	100505	0.395949	0.0682521	0.111206	0.244343	0.00823934	0.0163987	0.00103992	0.805376	0.0242381	1492	1144	234600	0.497135	0.0348788	0.0151822	0.953221	59.6242	59.6415	59.9003	1
BR535	Baton Rouge	East BR	70817	0	4	F	White	Married/Cohabiting	2-3	1	25.0568	2	Unemployed	Unemployed/Unknown	Unemployed/Unknown	100505	0.395949	0.0682521	0.111206	0.244343	0.00823934	0.0163987	0.00103992	0.805376	0.0242381	1492	1144	234600	0.497135	0.0348788	0.0151822	0.953221	59.6242	59.6415	59.9003	1
BR536	Baton Rouge	East BR	70810	0	4	F	White	Married/Cohabiting	2-3	0	23.5134	1	Unemployed	Unemployed/Unknown	Unemployed/Unknown	106306	0.803805	0.0666116	0.148716	0.29268	0.0282504	0.0136491	0.000698324	0.684675	0.0213306	1667	1144	283700	0.516465	0.0291297	0.0148552	0.951777	45.4853	45.4921	45.6411	1
BR537	Baton Rouge	Livingston	70726	0	1	F	White	Single	1	1	51.6912	4	50/50	Office	Office/Both	75587	0.89891	0.0789383	0.198334	0.33466	0.0482982	0.01446	0.0030002	0.76323	0.0281822	1327	922	162300	0.312788	0.0442916	0.0469587	0.874568	86.1959	86.2075	86.3684	3
BR538	Baton Rouge	East BR	70816	0	4	M	White	Married/Cohabiting	4+	1	30.6804	3	Unemployed	Unemployed/Unknown	Unemployed/Unknown	71022	0.92723	0.0814948	0.232323	0.483327	0.0362203	0.0165105	0.00205667	0.489831	0.0158821	1360	965	185100	0.356393	0.0586708	0.0226029	0.934207	82.1648	82.1701	82.1621	2
BR539	Baton Rouge	East BR	70809	0	2	F	White	Married/Cohabiting	2-3	0	33.2231	4	Going in 100%	Health Care	HC/Onsite	105165	0.752149	0.0343602	0.0930078	0.20501	0.0315295	0.0174361	0.00252959	0.552263	0.0160809	1600	1157	268200	0.563323	0.0372199	0.0153453	0.958426	49.7074	49.7186	49.9129	1
BR540	Baton Rouge	East BR	70815	0	4	M	White	Divorced/Widowed	1	2+	30.4276	3	Unemployed	Unemployed/Unknown	Unemployed/Unknown	64333	1.05277	0.0933559	0.227197	0.406686	0.0584397	0.0212766	0.00643026	0.636879	0.0208038	1269	868	165300	0.28214	0.0626565	0.0414574	0.896885	89.4172	89.4183	89.3842	3
BR541	Baton Rouge	East BR	70805	0	4	F	Black	Single	2-3	2+	24.1172	1	Unemployed	Unemployed/Unknown	Unemployed/Unknown	29929	1.9116	0.364956	0.546128	0.734361	0.198126	0.0314064	0.00521665	0.43905	0.0595124	880	739	77800	0.14932	0.161903	0.0589729	0.753454	123.071	123.07	122.843	3
BR542	Baton Rouge	East BR	70817	0	4	M	Other	Married/Cohabiting	2-3	2+	26.9553	2	Going in 100%	Office	Office/Onsite	100505	0.395949	0.0682521	0.111206	0.244343	0.00823934	0.0163987	0.00103992	0.805376	0.0242381	1492	1144	234600	0.497135	0.0348788	0.0151822	0.953221	59.6242	59.6415	59.9003	1
BR543	Baton Rouge	East BR	70820	0	2	M	White	Married/Cohabiting	4+	0	22.313	1	50/50	Office	Office/Both	33472	1.93076	0.209651	0.598429	0.463099	0.090821	0.0197979	0	0.232313	0.0289353	1403	885	224800	0.374058	0.0669891	0.0558039	0.891276	85.5238	85.4934	84.7164	3
BR544	Baton Rouge	Ascension	70769	0	3	F	White	Married/Cohabiting	2-3	0	24.8865	2	Going in 100%	Office	Office/Onsite	103655	0.798791	0.066006	0.149974	0.202905	0.0237053	0.0169035	0.00127955	0.887265	0.0174423	1502	1124	223200	0.439578	0.0545334	0.0392343	0.908575	61.3295	61.3507	61.7087	2
BR545	Baton Rouge	East BR	70808	0	1	F	White	Married/Cohabiting	4+	0	33.8912	4	Work from home	Office	Office/Home	118373	1.08473	0.0724944	0.236567	0.219019	0.0541519	0.0149232	0.00169917	0.591681	0.00775709	1957	1002	307100	0.554103	0.0501937	0.00733294	0.969308	35.4834	35.4833	35.7358	1
BR546	Baton Rouge	East BR	70816	0	4	M	Other	Married/Cohabiting	2-3	2+	24.9586	2	Unemployed	Unemployed/Unknown	Unemployed/Unknown	71022	0.92723	0.0814948	0.232323	0.483327	0.0362203	0.0165105	0.00205667	0.489831	0.0158821	1360	965	185100	0.356393	0.0586708	0.0226029	0.934207	82.1648	82.1701	82.1621	2
BR547	Baton Rouge	Livingston	70726	1	1	F	White	Married/Cohabiting	2-3	0	48.416	4	Work from home	Public Facing	PF/Home	75587	0.89891	0.0789383	0.198334	0.33466	0.0482982	0.01446	0.0030002	0.76323	0.0281822	1327	922	162300	0.312788	0.0442916	0.0469587	0.874568	86.1959	86.2075	86.3684	3
BR548	Baton Rouge	East BR	70739	1	1	M	White	Single	4+	0	20.779	1	Going in 100%	Public Facing	PF/Onsite	91396	0.614195	0.0782034	0.194119	0.220198	0.0187861	0.0179604	0	0.902973	0.0080512	1470	851	217300	0.384971	0.0230179	0.0197926	0.914755	67.1426	67.1423	67.3279	2
BR549	Baton Rouge	East BR	70810	0	3	F	Black	Divorced/Widowed	2-3	1	24.4097	2	50/50	Office	Office/Both	106306	0.803805	0.0666116	0.148716	0.29268	0.0282504	0.0136491	0.000698324	0.684675	0.0213306	1667	1144	283700	0.516465	0.0291297	0.0148552	0.951777	45.4853	45.4921	45.6411	1
BR550	Baton Rouge	East BR	70810	0	4	F	White	Divorced/Widowed	1	0	25.8219	2	Unemployed	Unemployed/Unknown	Unemployed/Unknown	106306	0.803805	0.0666116	0.148716	0.29268	0.0282504	0.0136491	0.000698324	0.684675	0.0213306	1667	1144	283700	0.516465	0.0291297	0.0148552	0.951777	45.4853	45.4921	45.6411	1
BR551	Baton Rouge	East BR	70808	0	3	F	White	Married/Cohabiting	2-3	0	24.9956	2	Work from home	Office	Office/Home	118373	1.08473	0.0724944	0.236567	0.219019	0.0541519	0.0149232	0.00169917	0.591681	0.00775709	1957	1002	307100	0.554103	0.0501937	0.00733294	0.969308	35.4834	35.4833	35.7358	1
BR552	Baton Rouge	East BR	70808	0	3	M	White	Married/Cohabiting	2-3	0	25.7243	2	Going in 100%	Office	Office/Onsite	118373	1.08473	0.0724944	0.236567	0.219019	0.0541519	0.0149232	0.00169917	0.591681	0.00775709	1957	1002	307100	0.554103	0.0501937	0.00733294	0.969308	35.4834	35.4833	35.7358	1
BR553	Baton Rouge	East BR	70816	0	4	F	Black	Single	1	2+	25.6828	2	Unemployed	Unemployed/Unknown	Unemployed/Unknown	71022	0.92723	0.0814948	0.232323	0.483327	0.0362203	0.0165105	0.00205667	0.489831	0.0158821	1360	965	185100	0.356393	0.0586708	0.0226029	0.934207	82.1648	82.1701	82.1621	2
BR554	Baton Rouge	East BR	70791	0	1	F	White	Single	4+	0	21.2983	1	Unemployed	Unemployed/Unknown	Unemployed/Unknown	86406	0.917298	0.0631497	0.188716	0.316803	0.0447374	0.0252423	0.00777552	0.736759	0.0320036	1583	897	215300	0.379893	0.0406669	0.0206803	0.916627	69.3318	69.3335	69.4512	2
BR555	Baton Rouge	East BR	70810	0	4	M	Black	Married/Cohabiting	2-3	0	19.5239	1	Unemployed	Unemployed/Unknown	Unemployed/Unknown	106306	0.803805	0.0666116	0.148716	0.29268	0.0282504	0.0136491	0.000698324	0.684675	0.0213306	1667	1144	283700	0.516465	0.0291297	0.0148552	0.951777	45.4853	45.4921	45.6411	1
BR556	Baton Rouge	East BR	70816	0	2	F	Other	Married/Cohabiting	4+	0	28.5654	3	Work from home	Office	Office/Home	71022	0.92723	0.0814948	0.232323	0.483327	0.0362203	0.0165105	0.00205667	0.489831	0.0158821	1360	965	185100	0.356393	0.0586708	0.0226029	0.934207	82.1648	82.1701	82.1621	2
BR557	Baton Rouge	East BR	70808	0	4	F	White	Married/Cohabiting	2-3	0	22.312	1	Unemployed	Unemployed/Unknown	Unemployed/Unknown	118373	1.08473	0.0724944	0.236567	0.219019	0.0541519	0.0149232	0.00169917	0.591681	0.00775709	1957	1002	307100	0.554103	0.0501937	0.00733294	0.969308	35.4834	35.4833	35.7358	1
BR558	Baton Rouge	East BR	70808	0	1	M	Other	Single	1	0	22.7077	1	Work from home	Other	Other/Home	118373	1.08473	0.0724944	0.236567	0.219019	0.0541519	0.0149232	0.00169917	0.591681	0.00775709	1957	1002	307100	0.554103	0.0501937	0.00733294	0.969308	35.4834	35.4833	35.7358	1
BR559	Baton Rouge	East BR	70809	0	2	F	White	Married/Cohabiting	2-3	0	20.3587	1	50/50	Public Facing	PF/Both	105165	0.752149	0.0343602	0.0930078	0.20501	0.0315295	0.0174361	0.00252959	0.552263	0.0160809	1600	1157	268200	0.563323	0.0372199	0.0153453	0.958426	49.7074	49.7186	49.9129	1
BR560	Baton Rouge	East BR	70808	0	1	M	Other	Single	2-3	0	33.8267	4	50/50	Office	Office/Both	118373	1.08473	0.0724944	0.236567	0.219019	0.0541519	0.0149232	0.00169917	0.591681	0.00775709	1957	1002	307100	0.554103	0.0501937	0.00733294	0.969308	35.4834	35.4833	35.7358	1
BR561	Baton Rouge	East BR	70815	0	3	F	Black	Married/Cohabiting	2-3	1	34.0526	4	Going in 100%	Health Care	HC/Onsite	64333	1.05277	0.0933559	0.227197	0.406686	0.0584397	0.0212766	0.00643026	0.636879	0.0208038	1269	868	165300	0.28214	0.0626565	0.0414574	0.896885	89.4172	89.4183	89.3842	3
BR562	Baton Rouge	East BR	70806	0	1	F	Black	Single	2-3	0	26.5684	2	Unemployed	Unemployed/Unknown	Unemployed/Unknown	65949	1.28213	0.166006	0.352112	0.526996	0.149879	0.0252223	0.000485044	0.444462	0.0254648	1481	788	225200	0.459699	0.0718983	0.0353402	0.890827	74.0968	74.0774	73.8219	2
BR563	Baton Rouge	East BR	70817	0	1	F	Other	Married/Cohabiting	2-3	1	53.0359	4	50/50	Office	Office/Both	100505	0.395949	0.0682521	0.111206	0.244343	0.00823934	0.0163987	0.00103992	0.805376	0.0242381	1492	1144	234600	0.497135	0.0348788	0.0151822	0.953221	59.6242	59.6415	59.9003	1
BR564	Baton Rouge	East BR	70808	0	4	F	White	Married/Cohabiting	2-3	1	28.871	3	Unemployed	Unemployed/Unknown	Unemployed/Unknown	118373	1.08473	0.0724944	0.236567	0.219019	0.0541519	0.0149232	0.00169917	0.591681	0.00775709	1957	1002	307100	0.554103	0.0501937	0.00733294	0.969308	35.4834	35.4833	35.7358	1
BR565	Baton Rouge	East BR	70814	0	4	F	Black	Married/Cohabiting	2-3	1	25.1514	2	Unemployed	Unemployed/Unknown	Unemployed/Unknown	54896	0.942989	0.123408	0.214046	0.34258	0.04981	0.020004	0.00560112	0.70074	0.0208042	1070	855	146500	0.257235	0.0542121	0.0488865	0.862566	97.3891	97.3884	97.2764	3
BR566	Baton Rouge	Ascension	70734	0	2	F	White	Married/Cohabiting	2-3	0	32.9188	4	50/50	Office	Office/Both	103284	1.05452	0.0257353	0.0681236	0.174795	0.0230289	0.0277127	0	0.808743	0.0202966	1761	1029	241800	0.310252	0.0801194	0.0264611	0.955131	56.8433	56.8553	57.1368	1
BR567	Baton Rouge	East BR	70815	0	2	F	White	Married/Cohabiting	2-3	1	34.942	4	Work from home	Office	Office/Home	64333	1.05277	0.0933559	0.227197	0.406686	0.0584397	0.0212766	0.00643026	0.636879	0.0208038	1269	868	165300	0.28214	0.0626565	0.0414574	0.896885	89.4172	89.4183	89.3842	3
BR568	Baton Rouge	East BR	70739	0	2	F	White	Married/Cohabiting	4+	0	29.0496	3	Going in 100%	Health Care	HC/Onsite	91396	0.614195	0.0782034	0.194119	0.220198	0.0187861	0.0179604	0	0.902973	0.0080512	1470	851	217300	0.384971	0.0230179	0.0197926	0.914755	67.1426	67.1423	67.3279	2
BR569	Baton Rouge	East BR	70816	0	4	F	White	Single	2-3	0	37.1958	4	Work from home	Office	Office/Home	71022	0.92723	0.0814948	0.232323	0.483327	0.0362203	0.0165105	0.00205667	0.489831	0.0158821	1360	965	185100	0.356393	0.0586708	0.0226029	0.934207	82.1648	82.1701	82.1621	2
BR570	Baton Rouge	East BR	70817	0	3	F	White	Married/Cohabiting	2-3	0	21.2846	1	Work from home	Public Facing	PF/Home	100505	0.395949	0.0682521	0.111206	0.244343	0.00823934	0.0163987	0.00103992	0.805376	0.0242381	1492	1144	234600	0.497135	0.0348788	0.0151822	0.953221	59.6242	59.6415	59.9003	1
BR571	Baton Rouge	East BR	70739	0	2	F	White	Married/Cohabiting	4+	2+	34.5389	4	Work from home	Public Facing	PF/Home	91396	0.614195	0.0782034	0.194119	0.220198	0.0187861	0.0179604	0	0.902973	0.0080512	1470	851	217300	0.384971	0.0230179	0.0197926	0.914755	67.1426	67.1423	67.3279	2
BR572	Baton Rouge	East BR	70791	0	1	F	White	Married/Cohabiting	4+	1	22.2149	1	Work from home	Other	Other/Home	86406	0.917298	0.0631497	0.188716	0.316803	0.0447374	0.0252423	0.00777552	0.736759	0.0320036	1583	897	215300	0.379893	0.0406669	0.0206803	0.916627	69.3318	69.3335	69.4512	2
BR573	Baton Rouge	Livingston	70785	0	4	F	White	Married/Cohabiting	2-3	2+	29.7839	3	Work from home	Other	Other/Home	76381	0.948987	0.0975023	0.206869	0.272762	0.0584364	0.0198737	0	0.849697	0.0238221	1274	822	161300	0.278562	0.0677838	0.0404207	0.839319	86.207	86.2126	86.3889	3
BR574	Baton Rouge	East BR	70808	0	2	F	White	Married/Cohabiting	2-3	0	29.9831	3	50/50	Health Care	HC/Both	118373	1.08473	0.0724944	0.236567	0.219019	0.0541519	0.0149232	0.00169917	0.591681	0.00775709	1957	1002	307100	0.554103	0.0501937	0.00733294	0.969308	35.4834	35.4833	35.7358	1
BR575	Baton Rouge	East BR	70818	0	2	F	White	Single	2-3	1	20.5042	1	Work from home	Office	Office/Home	86667	0.944606	0.0351623	0.152123	0.261967	0.0271903	0.0293875	0.015655	0.775886	0.0027465	1412	874	188900	0.372175	0.0296647	0.0260702	0.932899	75.782	75.7889	76.0173	2
BR576	Baton Rouge	Livingston	70726	0	3	F	White	Married/Cohabiting	4+	1	28.2427	3	Unemployed	Unemployed/Unknown	Unemployed/Unknown	75587	0.89891	0.0789383	0.198334	0.33466	0.0482982	0.01446	0.0030002	0.76323	0.0281822	1327	922	162300	0.312788	0.0442916	0.0469587	0.874568	86.1959	86.2075	86.3684	3
BR577	Baton Rouge	Livingston	70726	0	3	F	White	Divorced/Widowed	1	0	25.8219	2	Going in 100%	Office	Office/Onsite	75587	0.89891	0.0789383	0.198334	0.33466	0.0482982	0.01446	0.0030002	0.76323	0.0281822	1327	922	162300	0.312788	0.0442916	0.0469587	0.874568	86.1959	86.2075	86.3684	3
BR578	Baton Rouge	East BR	70814	0	3	F	Black	Single	1	2+	46.3403	4	Going in 100%	Office	Office/Onsite	54896	0.942989	0.123408	0.214046	0.34258	0.04981	0.020004	0.00560112	0.70074	0.0208042	1070	855	146500	0.257235	0.0542121	0.0488865	0.862566	97.3891	97.3884	97.2764	3
BR579	Baton Rouge	East BR	70814	0	2	F	Black	Married/Cohabiting	4+	1	23.2947	1	Work from home	Public Facing	PF/Home	54896	0.942989	0.123408	0.214046	0.34258	0.04981	0.020004	0.00560112	0.70074	0.0208042	1070	855	146500	0.257235	0.0542121	0.0488865	0.862566	97.3891	97.3884	97.2764	3
BR580	Baton Rouge	East BR	70808	0	1	F	White	Married/Cohabiting	2-3	0	22.8049	1	Going in 100%	Health Care	HC/Onsite	118373	1.08473	0.0724944	0.236567	0.219019	0.0541519	0.0149232	0.00169917	0.591681	0.00775709	1957	1002	307100	0.554103	0.0501937	0.00733294	0.969308	35.4834	35.4833	35.7358	1
BR581	Baton Rouge	East BR	70815	0	3	F	Other	Divorced/Widowed	4+	0	25.0581	2	Unemployed	Unemployed/Unknown	Unemployed/Unknown	64333	1.05277	0.0933559	0.227197	0.406686	0.0584397	0.0212766	0.00643026	0.636879	0.0208038	1269	868	165300	0.28214	0.0626565	0.0414574	0.896885	89.4172	89.4183	89.3842	3
BR582	Baton Rouge	Ascension	70769	0	2	F	Black	Married/Cohabiting	2-3	0	35.5051	4	Going in 100%	Health Care	HC/Onsite	103655	0.798791	0.066006	0.149974	0.202905	0.0237053	0.0169035	0.00127955	0.887265	0.0174423	1502	1124	223200	0.439578	0.0545334	0.0392343	0.908575	61.3295	61.3507	61.7087	2
BR583	Baton Rouge	Livingston	70706	0	2	F	White	Married/Cohabiting	4+	1	32.6871	3	Going in 100%	Health Care	HC/Onsite	80014	0.270268	0.060241	0.150394	0.222505	0.0220415	0.0233535	0.00144319	0.853582	0.0267646	1296	961	167300	0.339682	0.0487363	0.0307041	0.895929	83.4195	83.4339	83.6436	3
BR584	Baton Rouge	East BR	70808	0	4	F	White	Single	2-3	2+	27.4324	2	Going in 100%	Health Care	HC/Onsite	118373	1.08473	0.0724944	0.236567	0.219019	0.0541519	0.0149232	0.00169917	0.591681	0.00775709	1957	1002	307100	0.554103	0.0501937	0.00733294	0.969308	35.4834	35.4833	35.7358	1
BR585	Baton Rouge	East BR	70819	1	2	M	Other	Married/Cohabiting	4+	0	20.466	1	Going in 100%	Other	Other/Onsite	66811	0.58796	0.0236149	0.144249	0.196223	0.0083871	0	0.0109677	0.786452	0.0180645	1156	1096	137100	0.238417	0.0564516	0.0158576	0.930097	95.4498	95.4738	95.5954	3
BR586	Baton Rouge	Livingston	70726	0	1	F	White	Single	4+	0	25.6035	2	Going in 100%	Public Facing	PF/Onsite	75587	0.89891	0.0789383	0.198334	0.33466	0.0482982	0.01446	0.0030002	0.76323	0.0281822	1327	922	162300	0.312788	0.0442916	0.0469587	0.874568	86.1959	86.2075	86.3684	3
BR587	Baton Rouge	Ascension	70769	0	4	M	White	Married/Cohabiting	2-3	2+	22.3756	1	Unemployed	Unemployed/Unknown	Unemployed/Unknown	103655	0.798791	0.066006	0.149974	0.202905	0.0237053	0.0169035	0.00127955	0.887265	0.0174423	1502	1124	223200	0.439578	0.0545334	0.0392343	0.908575	61.3295	61.3507	61.7087	2
BR588	Baton Rouge	East BR	70805	0	4	M	Black	Married/Cohabiting	2-3	1	34.4327	4	Work from home	Public Facing	PF/Home	29929	1.9116	0.364956	0.546128	0.734361	0.198126	0.0314064	0.00521665	0.43905	0.0595124	880	739	77800	0.14932	0.161903	0.0589729	0.753454	123.071	123.07	122.843	3
BR589	Baton Rouge	East BR	70806	0	2	F	White	Married/Cohabiting	2-3	0	25.5052	2	50/50	Public Facing	PF/Both	65949	1.28213	0.166006	0.352112	0.526996	0.149879	0.0252223	0.000485044	0.444462	0.0254648	1481	788	225200	0.459699	0.0718983	0.0353402	0.890827	74.0968	74.0774	73.8219	2
BR590	Baton Rouge	East BR	70816	0	3	M	Black	Married/Cohabiting	2-3	2+	26.1678	2	Going in 100%	Other	Other/Onsite	71022	0.92723	0.0814948	0.232323	0.483327	0.0362203	0.0165105	0.00205667	0.489831	0.0158821	1360	965	185100	0.356393	0.0586708	0.0226029	0.934207	82.1648	82.1701	82.1621	2
BR591	Baton Rouge	East BR	70806	0	1	F	White	Single	1	0	23.7747	1	Going in 100%	Office	Office/Onsite	65949	1.28213	0.166006	0.352112	0.526996	0.149879	0.0252223	0.000485044	0.444462	0.0254648	1481	788	225200	0.459699	0.0718983	0.0353402	0.890827	74.0968	74.0774	73.8219	2
BR592	Baton Rouge	East BR	70808	0	4	F	White	Divorced/Widowed	1	0	23.026	1	Unemployed	Unemployed/Unknown	Unemployed/Unknown	118373	1.08473	0.0724944	0.236567	0.219019	0.0541519	0.0149232	0.00169917	0.591681	0.00775709	1957	1002	307100	0.554103	0.0501937	0.00733294	0.969308	35.4834	35.4833	35.7358	1
BR593	Baton Rouge	East BR	70808	0	1	M	White	Single	2-3	0	24.9586	2	Unemployed	Unemployed/Unknown	Unemployed/Unknown	118373	1.08473	0.0724944	0.236567	0.219019	0.0541519	0.0149232	0.00169917	0.591681	0.00775709	1957	1002	307100	0.554103	0.0501937	0.00733294	0.969308	35.4834	35.4833	35.7358	1
BR594	Baton Rouge	East BR	70817	0	4	F	White	Married/Cohabiting	2-3	2+	24.208	1	50/50	Office	Office/Both	100505	0.395949	0.0682521	0.111206	0.244343	0.00823934	0.0163987	0.00103992	0.805376	0.0242381	1492	1144	234600	0.497135	0.0348788	0.0151822	0.953221	59.6242	59.6415	59.9003	1
BR595	Baton Rouge	Livingston	70726	0	3	F	White	Divorced/Widowed	2-3	1	33.0843	4	Going in 100%	Health Care	HC/Onsite	75587	0.89891	0.0789383	0.198334	0.33466	0.0482982	0.01446	0.0030002	0.76323	0.0281822	1327	922	162300	0.312788	0.0442916	0.0469587	0.874568	86.1959	86.2075	86.3684	3
BR596	Baton Rouge	East BR	70818	0	1	F	White	Married/Cohabiting	2-3	0	26.1233	2	50/50	Office	Office/Both	86667	0.944606	0.0351623	0.152123	0.261967	0.0271903	0.0293875	0.015655	0.775886	0.0027465	1412	874	188900	0.372175	0.0296647	0.0260702	0.932899	75.782	75.7889	76.0173	2
BR597	Baton Rouge	East BR	70805	0	3	F	Black	Divorced/Widowed	4+	0	34.3262	4	Unemployed	Unemployed/Unknown	Unemployed/Unknown	29929	1.9116	0.364956	0.546128	0.734361	0.198126	0.0314064	0.00521665	0.43905	0.0595124	880	739	77800	0.14932	0.161903	0.0589729	0.753454	123.071	123.07	122.843	3
BR598	Baton Rouge	East BR	70820	0	1	M	White	Single	2-3	1	23.6253	1	Going in 100%	Health Care	HC/Onsite	33472	1.93076	0.209651	0.598429	0.463099	0.090821	0.0197979	0	0.232313	0.0289353	1403	885	224800	0.374058	0.0669891	0.0558039	0.891276	85.5238	85.4934	84.7164	3
BR599	Baton Rouge	East BR	70809	0	2	M	White	Married/Cohabiting	2-3	2+	42.039	4	Going in 100%	Public Facing	PF/Onsite	105165	0.752149	0.0343602	0.0930078	0.20501	0.0315295	0.0174361	0.00252959	0.552263	0.0160809	1600	1157	268200	0.563323	0.0372199	0.0153453	0.958426	49.7074	49.7186	49.9129	1
BR600	Baton Rouge	East BR	70808	0	4	F	White	Married/Cohabiting	2-3	0	22.8603	1	Unemployed	Unemployed/Unknown	Unemployed/Unknown	118373	1.08473	0.0724944	0.236567	0.219019	0.0541519	0.0149232	0.00169917	0.591681	0.00775709	1957	1002	307100	0.554103	0.0501937	0.00733294	0.969308	35.4834	35.4833	35.7358	1
BR601	Baton Rouge	East BR	70808	0	3	M	White	Single	2-3	0	32.104	3	Work from home	Office	Office/Home	118373	1.08473	0.0724944	0.236567	0.219019	0.0541519	0.0149232	0.00169917	0.591681	0.00775709	1957	1002	307100	0.554103	0.0501937	0.00733294	0.969308	35.4834	35.4833	35.7358	1
BR602	Baton Rouge	East BR	70739	0	4	M	White	Married/Cohabiting	2-3	2+	29.4112	3	Going in 100%	Office	Office/Onsite	91396	0.614195	0.0782034	0.194119	0.220198	0.0187861	0.0179604	0	0.902973	0.0080512	1470	851	217300	0.384971	0.0230179	0.0197926	0.914755	67.1426	67.1423	67.3279	2
BR603	Baton Rouge	Livingston	70785	0	4	M	White	Married/Cohabiting	2-3	1	25.0878	2	Unemployed	Unemployed/Unknown	Unemployed/Unknown	76381	0.948987	0.0975023	0.206869	0.272762	0.0584364	0.0198737	0	0.849697	0.0238221	1274	822	161300	0.278562	0.0677838	0.0404207	0.839319	86.207	86.2126	86.3889	3
BR604	Baton Rouge	East BR	70808	0	1	F	White	Single	1	0	31.4704	3	Going in 100%	Health Care	HC/Onsite	118373	1.08473	0.0724944	0.236567	0.219019	0.0541519	0.0149232	0.00169917	0.591681	0.00775709	1957	1002	307100	0.554103	0.0501937	0.00733294	0.969308	35.4834	35.4833	35.7358	1
BR605	Baton Rouge	East BR	70802	0	3	F	Black	Single	1	2+	33.7298	4	Going in 100%	Health Care	HC/Onsite	35246	1.9685	0.288	0.537482	0.776446	0.207776	0.0361846	0.00217729	0.357076	0.0289269	930	748	72300	0.243333	0.150476	0.0610049	0.788387	122.551	122.555	122.438	3
BR606	Baton Rouge	East BR	70805	1	2	M	Black	Married/Cohabiting	4+	0	21.7872	1	Going in 100%	Other	Other/Onsite	29929	1.9116	0.364956	0.546128	0.734361	0.198126	0.0314064	0.00521665	0.43905	0.0595124	880	739	77800	0.14932	0.161903	0.0589729	0.753454	123.071	123.07	122.843	3
BR607	Baton Rouge	East BR	70817	0	4	M	White	Married/Cohabiting	2-3	2+	30.2699	3	50/50	Public Facing	PF/Both	100505	0.395949	0.0682521	0.111206	0.244343	0.00823934	0.0163987	0.00103992	0.805376	0.0242381	1492	1144	234600	0.497135	0.0348788	0.0151822	0.953221	59.6242	59.6415	59.9003	1
BR608	Baton Rouge	East BR	70818	0	1	F	White	Single	4+	0	40.3333	4	Going in 100%	Health Care	HC/Onsite	86667	0.944606	0.0351623	0.152123	0.261967	0.0271903	0.0293875	0.015655	0.775886	0.0027465	1412	874	188900	0.372175	0.0296647	0.0260702	0.932899	75.782	75.7889	76.0173	2
BR609	Baton Rouge	East BR	70814	0	2	M	Black	Married/Cohabiting	2-3	2+	41.3609	4	Going in 100%	Other	Other/Onsite	54896	0.942989	0.123408	0.214046	0.34258	0.04981	0.020004	0.00560112	0.70074	0.0208042	1070	855	146500	0.257235	0.0542121	0.0488865	0.862566	97.3891	97.3884	97.2764	3
BR610	Baton Rouge	East BR	70808	0	1	F	White	Married/Cohabiting	2-3	0	21.5887	1	50/50	Office	Office/Both	118373	1.08473	0.0724944	0.236567	0.219019	0.0541519	0.0149232	0.00169917	0.591681	0.00775709	1957	1002	307100	0.554103	0.0501937	0.00733294	0.969308	35.4834	35.4833	35.7358	1
BR611	Baton Rouge	East BR	70808	0	4	F	White	Married/Cohabiting	2-3	0	19.9669	1	Unemployed	Unemployed/Unknown	Unemployed/Unknown	118373	1.08473	0.0724944	0.236567	0.219019	0.0541519	0.0149232	0.00169917	0.591681	0.00775709	1957	1002	307100	0.554103	0.0501937	0.00733294	0.969308	35.4834	35.4833	35.7358	1
BR612	Baton Rouge	East BR	70818	0	3	M	White	Married/Cohabiting	4+	0	30.7129	3	Going in 100%	Office	Office/Onsite	86667	0.944606	0.0351623	0.152123	0.261967	0.0271903	0.0293875	0.015655	0.775886	0.0027465	1412	874	188900	0.372175	0.0296647	0.0260702	0.932899	75.782	75.7889	76.0173	2
BR613	Baton Rouge	East BR	70802	0	3	F	White	Single	1	1	29.6921	3	Going in 100%	Office	Office/Onsite	35246	1.9685	0.288	0.537482	0.776446	0.207776	0.0361846	0.00217729	0.357076	0.0289269	930	748	72300	0.243333	0.150476	0.0610049	0.788387	122.551	122.555	122.438	3
BR614	Baton Rouge	East BR	70814	0	3	M	Black	Married/Cohabiting	4+	2+	35.1843	4	Going in 100%	Other	Other/Onsite	54896	0.942989	0.123408	0.214046	0.34258	0.04981	0.020004	0.00560112	0.70074	0.0208042	1070	855	146500	0.257235	0.0542121	0.0488865	0.862566	97.3891	97.3884	97.2764	3
BR615	Baton Rouge	East BR	70806	0	2	F	White	Single	2-3	0	23.0536	1	Going in 100%	Public Facing	PF/Onsite	65949	1.28213	0.166006	0.352112	0.526996	0.149879	0.0252223	0.000485044	0.444462	0.0254648	1481	788	225200	0.459699	0.0718983	0.0353402	0.890827	74.0968	74.0774	73.8219	2
BR616	Baton Rouge	East BR	70808	0	4	F	White	Married/Cohabiting	2-3	0	27.3659	2	Going in 100%	Health Care	HC/Onsite	118373	1.08473	0.0724944	0.236567	0.219019	0.0541519	0.0149232	0.00169917	0.591681	0.00775709	1957	1002	307100	0.554103	0.0501937	0.00733294	0.969308	35.4834	35.4833	35.7358	1
BR617	Baton Rouge	East BR	70814	0	1	F	Black	Single	2-3	0	37.7707	4	Unemployed	Unemployed/Unknown	Unemployed/Unknown	54896	0.942989	0.123408	0.214046	0.34258	0.04981	0.020004	0.00560112	0.70074	0.0208042	1070	855	146500	0.257235	0.0542121	0.0488865	0.862566	97.3891	97.3884	97.2764	3
BR618	Baton Rouge	East BR	70815	0	1	F	White	Single	2-3	0	24.9586	2	Work from home	Other	Other/Home	64333	1.05277	0.0933559	0.227197	0.406686	0.0584397	0.0212766	0.00643026	0.636879	0.0208038	1269	868	165300	0.28214	0.0626565	0.0414574	0.896885	89.4172	89.4183	89.3842	3
BR619	Baton Rouge	East BR	70817	0	4	F	White	Divorced/Widowed	1	2+	28.3191	3	Unemployed	Unemployed/Unknown	Unemployed/Unknown	100505	0.395949	0.0682521	0.111206	0.244343	0.00823934	0.0163987	0.00103992	0.805376	0.0242381	1492	1144	234600	0.497135	0.0348788	0.0151822	0.953221	59.6242	59.6415	59.9003	1
BR620	Baton Rouge	Ascension	70769	0	1	F	White	Married/Cohabiting	4+	0	23.026	1	Work from home	Office	Office/Home	103655	0.798791	0.066006	0.149974	0.202905	0.0237053	0.0169035	0.00127955	0.887265	0.0174423	1502	1124	223200	0.439578	0.0545334	0.0392343	0.908575	61.3295	61.3507	61.7087	2
BR621	Baton Rouge	East BR	70815	0	2	F	Black	Single	2-3	0	30.1109	3	Going in 100%	Health Care	HC/Onsite	64333	1.05277	0.0933559	0.227197	0.406686	0.0584397	0.0212766	0.00643026	0.636879	0.0208038	1269	868	165300	0.28214	0.0626565	0.0414574	0.896885	89.4172	89.4183	89.3842	3
BR622	Baton Rouge	Ascension	70769	0	2	M	Black	Married/Cohabiting	2-3	1	27.3659	2	Going in 100%	Other	Other/Onsite	103655	0.798791	0.066006	0.149974	0.202905	0.0237053	0.0169035	0.00127955	0.887265	0.0174423	1502	1124	223200	0.439578	0.0545334	0.0392343	0.908575	61.3295	61.3507	61.7087	2
BR623	Baton Rouge	East BR	70810	0	4	F	White	Married/Cohabiting	2-3	0	23.4333	1	Unemployed	Unemployed/Unknown	Unemployed/Unknown	106306	0.803805	0.0666116	0.148716	0.29268	0.0282504	0.0136491	0.000698324	0.684675	0.0213306	1667	1144	283700	0.516465	0.0291297	0.0148552	0.951777	45.4853	45.4921	45.6411	1
BR624	Baton Rouge	Livingston	70706	0	1	F	White	Married/Cohabiting	4+	0	22.3488	1	Work from home	Health Care	HC/Home	80014	0.270268	0.060241	0.150394	0.222505	0.0220415	0.0233535	0.00144319	0.853582	0.0267646	1296	961	167300	0.339682	0.0487363	0.0307041	0.895929	83.4195	83.4339	83.6436	3
BR625	Baton Rouge	East BR	70714	0	4	F	Black	Married/Cohabiting	2-3	1	31.5509	3	Unemployed	Unemployed/Unknown	Unemployed/Unknown	65245	1.22702	0.125133	0.21943	0.507866	0.0156908	0.011187	0	0.734563	0.0310911	1149	972	140100	0.247278	0.0533909	0.0316224	0.892359	95.296	95.3105	95.3941	3
BR626	Baton Rouge	East BR	70808	0	3	F	White	Married/Cohabiting	2-3	1	24.3898	2	Work from home	Public Facing	PF/Home	118373	1.08473	0.0724944	0.236567	0.219019	0.0541519	0.0149232	0.00169917	0.591681	0.00775709	1957	1002	307100	0.554103	0.0501937	0.00733294	0.969308	35.4834	35.4833	35.7358	1
BR627	Baton Rouge	East BR	70817	0	2	F	White	Married/Cohabiting	2-3	0	60.1363	4	Going in 100%	Public Facing	PF/Onsite	100505	0.395949	0.0682521	0.111206	0.244343	0.00823934	0.0163987	0.00103992	0.805376	0.0242381	1492	1144	234600	0.497135	0.0348788	0.0151822	0.953221	59.6242	59.6415	59.9003	1
BR628	Baton Rouge	East BR	70817	0	3	F	White	Divorced/Widowed	1	0	35.0127	4	Work from home	Office	Office/Home	100505	0.395949	0.0682521	0.111206	0.244343	0.00823934	0.0163987	0.00103992	0.805376	0.0242381	1492	1144	234600	0.497135	0.0348788	0.0151822	0.953221	59.6242	59.6415	59.9003	1
BR629	Baton Rouge	Livingston	70726	0	3	F	White	Married/Cohabiting	4+	1	24.7972	2	Going in 100%	Health Care	HC/Onsite	75587	0.89891	0.0789383	0.198334	0.33466	0.0482982	0.01446	0.0030002	0.76323	0.0281822	1327	922	162300	0.312788	0.0442916	0.0469587	0.874568	86.1959	86.2075	86.3684	3
BR630	Baton Rouge	Livingston	70726	0	3	M	White	Married/Cohabiting	4+	1	28.7449	3	Going in 100%	Public Facing	PF/Onsite	75587	0.89891	0.0789383	0.198334	0.33466	0.0482982	0.01446	0.0030002	0.76323	0.0281822	1327	922	162300	0.312788	0.0442916	0.0469587	0.874568	86.1959	86.2075	86.3684	3
BR631	Baton Rouge	East BR	70807	0	4	F	Black	Single	1	1	32.6001	3	Unemployed	Unemployed/Unknown	Unemployed/Unknown	41307	1.79901	0.246364	0.402252	0.677078	0.158682	0.0205331	0.00414265	0.477125	0.0349424	990	682	82300	0.168978	0.134626	0.0464475	0.818293	117.98	117.98	117.921	3
BR632	Baton Rouge	East BR	70808	0	2	F	White	Single	1	0	22.8603	1	Work from home	Office	Office/Home	118373	1.08473	0.0724944	0.236567	0.219019	0.0541519	0.0149232	0.00169917	0.591681	0.00775709	1957	1002	307100	0.554103	0.0501937	0.00733294	0.969308	35.4834	35.4833	35.7358	1
BR633	Baton Rouge	East BR	70816	0	2	F	Black	Single	2-3	0	35.4379	4	Going in 100%	Health Care	HC/Onsite	71022	0.92723	0.0814948	0.232323	0.483327	0.0362203	0.0165105	0.00205667	0.489831	0.0158821	1360	965	185100	0.356393	0.0586708	0.0226029	0.934207	82.1648	82.1701	82.1621	2
BR634	Baton Rouge	East BR	70817	0	4	F	Other	Married/Cohabiting	2-3	2+	34.199	4	Unemployed	Unemployed/Unknown	Unemployed/Unknown	100505	0.395949	0.0682521	0.111206	0.244343	0.00823934	0.0163987	0.00103992	0.805376	0.0242381	1492	1144	234600	0.497135	0.0348788	0.0151822	0.953221	59.6242	59.6415	59.9003	1
BR635	Baton Rouge	East BR	70809	0	3	F	White	Married/Cohabiting	4+	0	24.208	1	Going in 100%	Health Care	HC/Onsite	105165	0.752149	0.0343602	0.0930078	0.20501	0.0315295	0.0174361	0.00252959	0.552263	0.0160809	1600	1157	268200	0.563323	0.0372199	0.0153453	0.958426	49.7074	49.7186	49.9129	1
BR636	Baton Rouge	East BR	70817	0	4	F	White	Divorced/Widowed	1	1	24.1827	1	Going in 100%	Health Care	HC/Onsite	100505	0.395949	0.0682521	0.111206	0.244343	0.00823934	0.0163987	0.00103992	0.805376	0.0242381	1492	1144	234600	0.497135	0.0348788	0.0151822	0.953221	59.6242	59.6415	59.9003	1
BR637	Baton Rouge	East BR	70808	0	4	F	White	Married/Cohabiting	2-3	1	25.6035	2	Unemployed	Unemployed/Unknown	Unemployed/Unknown	118373	1.08473	0.0724944	0.236567	0.219019	0.0541519	0.0149232	0.00169917	0.591681	0.00775709	1957	1002	307100	0.554103	0.0501937	0.00733294	0.969308	35.4834	35.4833	35.7358	1
BR638	Baton Rouge	East BR	70739	0	3	F	White	Married/Cohabiting	2-3	2+	28.055	3	Going in 100%	Public Facing	PF/Onsite	91396	0.614195	0.0782034	0.194119	0.220198	0.0187861	0.0179604	0	0.902973	0.0080512	1470	851	217300	0.384971	0.0230179	0.0197926	0.914755	67.1426	67.1423	67.3279	2
BR639	Baton Rouge	Livingston	70726	0	1	F	Black	Single	2-3	0	29.0223	3	Going in 100%	Public Facing	PF/Onsite	75587	0.89891	0.0789383	0.198334	0.33466	0.0482982	0.01446	0.0030002	0.76323	0.0281822	1327	922	162300	0.312788	0.0442916	0.0469587	0.874568	86.1959	86.2075	86.3684	3
BR640	Baton Rouge	Livingston	70726	0	3	M	White	Married/Cohabiting	2-3	1	26.3176	2	50/50	Office	Office/Both	75587	0.89891	0.0789383	0.198334	0.33466	0.0482982	0.01446	0.0030002	0.76323	0.0281822	1327	922	162300	0.312788	0.0442916	0.0469587	0.874568	86.1959	86.2075	86.3684	3
BR641	Baton Rouge	Livingston	70726	0	2	F	White	Married/Cohabiting	2-3	0	24.0683	1	Work from home	Other	Other/Home	75587	0.89891	0.0789383	0.198334	0.33466	0.0482982	0.01446	0.0030002	0.76323	0.0281822	1327	922	162300	0.312788	0.0442916	0.0469587	0.874568	86.1959	86.2075	86.3684	3
BR642	Baton Rouge	East BR	70818	0	4	M	White	Married/Cohabiting	2-3	2+	40.4424	4	Unemployed	Unemployed/Unknown	Unemployed/Unknown	86667	0.944606	0.0351623	0.152123	0.261967	0.0271903	0.0293875	0.015655	0.775886	0.0027465	1412	874	188900	0.372175	0.0296647	0.0260702	0.932899	75.782	75.7889	76.0173	2
BR643	Baton Rouge	East BR	70817	0	4	M	White	Married/Cohabiting	2-3	2+	29.9831	3	Going in 100%	Office	Office/Onsite	100505	0.395949	0.0682521	0.111206	0.244343	0.00823934	0.0163987	0.00103992	0.805376	0.0242381	1492	1144	234600	0.497135	0.0348788	0.0151822	0.953221	59.6242	59.6415	59.9003	1
BR644	Baton Rouge	East BR	70809	0	1	F	Black	Single	1	0	25.6204	2	Going in 100%	Other	Other/Onsite	105165	0.752149	0.0343602	0.0930078	0.20501	0.0315295	0.0174361	0.00252959	0.552263	0.0160809	1600	1157	268200	0.563323	0.0372199	0.0153453	0.958426	49.7074	49.7186	49.9129	1
BR645	Baton Rouge	Livingston	70726	0	3	F	White	Married/Cohabiting	2-3	0	30.9287	3	50/50	Health Care	HC/Both	75587	0.89891	0.0789383	0.198334	0.33466	0.0482982	0.01446	0.0030002	0.76323	0.0281822	1327	922	162300	0.312788	0.0442916	0.0469587	0.874568	86.1959	86.2075	86.3684	3
BR646	Baton Rouge	East BR	70808	0	4	M	Black	Married/Cohabiting	2-3	2+	29.8191	3	Work from home	Other	Other/Home	118373	1.08473	0.0724944	0.236567	0.219019	0.0541519	0.0149232	0.00169917	0.591681	0.00775709	1957	1002	307100	0.554103	0.0501937	0.00733294	0.969308	35.4834	35.4833	35.7358	1
BR647	Baton Rouge	East BR	70806	0	3	F	White	Married/Cohabiting	2-3	0	23.4011	1	50/50	Health Care	HC/Both	65949	1.28213	0.166006	0.352112	0.526996	0.149879	0.0252223	0.000485044	0.444462	0.0254648	1481	788	225200	0.459699	0.0718983	0.0353402	0.890827	74.0968	74.0774	73.8219	2
BR648	Baton Rouge	Ascension	70769	0	4	F	White	Single	1	0	20.2292	1	Unemployed	Unemployed/Unknown	Unemployed/Unknown	103655	0.798791	0.066006	0.149974	0.202905	0.0237053	0.0169035	0.00127955	0.887265	0.0174423	1502	1124	223200	0.439578	0.0545334	0.0392343	0.908575	61.3295	61.3507	61.7087	2
BR649	Baton Rouge	East BR	70808	0	4	F	White	Married/Cohabiting	2-3	1	23.4089	1	50/50	Office	Office/Both	118373	1.08473	0.0724944	0.236567	0.219019	0.0541519	0.0149232	0.00169917	0.591681	0.00775709	1957	1002	307100	0.554103	0.0501937	0.00733294	0.969308	35.4834	35.4833	35.7358	1
BR650	Baton Rouge	Livingston	70706	0	1	M	White	Married/Cohabiting	4+	0	28.8862	3	50/50	Public Facing	PF/Both	80014	0.270268	0.060241	0.150394	0.222505	0.0220415	0.0233535	0.00144319	0.853582	0.0267646	1296	961	167300	0.339682	0.0487363	0.0307041	0.895929	83.4195	83.4339	83.6436	3
BR651	Baton Rouge	East BR	70816	0	4	F	White	Divorced/Widowed	2-3	0	21.7872	1	Unemployed	Unemployed/Unknown	Unemployed/Unknown	71022	0.92723	0.0814948	0.232323	0.483327	0.0362203	0.0165105	0.00205667	0.489831	0.0158821	1360	965	185100	0.356393	0.0586708	0.0226029	0.934207	82.1648	82.1701	82.1621	2
BR652	Baton Rouge	Livingston	70706	0	1	M	White	Married/Cohabiting	2-3	2+	20.3089	1	Unemployed	Unemployed/Unknown	Unemployed/Unknown	80014	0.270268	0.060241	0.150394	0.222505	0.0220415	0.0233535	0.00144319	0.853582	0.0267646	1296	961	167300	0.339682	0.0487363	0.0307041	0.895929	83.4195	83.4339	83.6436	3
BR653	Baton Rouge	Ascension	70737	0	4	F	White	Married/Cohabiting	2-3	2+	28.3191	3	Unemployed	Unemployed/Unknown	Unemployed/Unknown	82482	0.785173	0.0784601	0.153621	0.357829	0.0439198	0.0251333	0.0033638	0.744224	0.0178979	1324	1009	176400	0.347682	0.049071	0.023529	0.89657	80.301	80.317	80.5285	2
BR654	Baton Rouge	East BR	70806	0	1	M	Other	Single	1	0	23.6724	1	Going in 100%	Office	Office/Onsite	65949	1.28213	0.166006	0.352112	0.526996	0.149879	0.0252223	0.000485044	0.444462	0.0254648	1481	788	225200	0.459699	0.0718983	0.0353402	0.890827	74.0968	74.0774	73.8219	2
BR655	Baton Rouge	East BR	70808	0	2	F	White	Single	1	1	39.5285	4	Going in 100%	Office	Office/Onsite	118373	1.08473	0.0724944	0.236567	0.219019	0.0541519	0.0149232	0.00169917	0.591681	0.00775709	1957	1002	307100	0.554103	0.0501937	0.00733294	0.969308	35.4834	35.4833	35.7358	1
BR656	Baton Rouge	East BR	70791	0	3	F	Black	Married/Cohabiting	4+	1	35.6992	4	Work from home	Other	Other/Home	86406	0.917298	0.0631497	0.188716	0.316803	0.0447374	0.0252423	0.00777552	0.736759	0.0320036	1583	897	215300	0.379893	0.0406669	0.0206803	0.916627	69.3318	69.3335	69.4512	2
BR657	Baton Rouge	East BR	70810	0	1	F	Other	Married/Cohabiting	2-3	0	18.326	1	50/50	Health Care	HC/Both	106306	0.803805	0.0666116	0.148716	0.29268	0.0282504	0.0136491	0.000698324	0.684675	0.0213306	1667	1144	283700	0.516465	0.0291297	0.0148552	0.951777	45.4853	45.4921	45.6411	1
BR658	Baton Rouge	Ascension	70769	0	1	M	White	Married/Cohabiting	4+	1	25.8456	2	50/50	Office	Office/Both	103655	0.798791	0.066006	0.149974	0.202905	0.0237053	0.0169035	0.00127955	0.887265	0.0174423	1502	1124	223200	0.439578	0.0545334	0.0392343	0.908575	61.3295	61.3507	61.7087	2
BR659	Baton Rouge	Livingston	70726	0	3	F	White	Married/Cohabiting	4+	0	22.7077	1	Unemployed	Unemployed/Unknown	Unemployed/Unknown	75587	0.89891	0.0789383	0.198334	0.33466	0.0482982	0.01446	0.0030002	0.76323	0.0281822	1327	922	162300	0.312788	0.0442916	0.0469587	0.874568	86.1959	86.2075	86.3684	3
BR660	Baton Rouge	East BR	70806	0	3	M	White	Married/Cohabiting	4+	1	26.9595	2	50/50	Health Care	HC/Both	65949	1.28213	0.166006	0.352112	0.526996	0.149879	0.0252223	0.000485044	0.444462	0.0254648	1481	788	225200	0.459699	0.0718983	0.0353402	0.890827	74.0968	74.0774	73.8219	2
BR661	Baton Rouge	Livingston	70726	0	2	F	White	Single	2-3	0	22.6717	1	Going in 100%	Health Care	HC/Onsite	75587	0.89891	0.0789383	0.198334	0.33466	0.0482982	0.01446	0.0030002	0.76323	0.0281822	1327	922	162300	0.312788	0.0442916	0.0469587	0.874568	86.1959	86.2075	86.3684	3
BR662	Baton Rouge	Ascension	70769	0	1	F	White	Single	2-3	0	34.7477	4	Going in 100%	Office	Office/Onsite	103655	0.798791	0.066006	0.149974	0.202905	0.0237053	0.0169035	0.00127955	0.887265	0.0174423	1502	1124	223200	0.439578	0.0545334	0.0392343	0.908575	61.3295	61.3507	61.7087	2
BR663	Baton Rouge	East BR	70811	0	4	F	White	Married/Cohabiting	2-3	1	27.3659	2	Unemployed	Unemployed/Unknown	Unemployed/Unknown	48993	1.45472	0.192443	0.324386	0.735402	0.0601567	0.0239356	0.0086846	0.631646	0.0419403	955	909	107700	0.260585	0.0638092	0.0252549	0.873488	109.001	109.012	108.966	3
BR664	Baton Rouge	East BR	70810	0	4	F	White	Married/Cohabiting	2-3	1	20.0808	1	Unemployed	Unemployed/Unknown	Unemployed/Unknown	106306	0.803805	0.0666116	0.148716	0.29268	0.0282504	0.0136491	0.000698324	0.684675	0.0213306	1667	1144	283700	0.516465	0.0291297	0.0148552	0.951777	45.4853	45.4921	45.6411	1
BR665	Baton Rouge	East BR	70809	0	4	M	White	Divorced/Widowed	1	1	31.1902	3	Unemployed	Unemployed/Unknown	Unemployed/Unknown	105165	0.752149	0.0343602	0.0930078	0.20501	0.0315295	0.0174361	0.00252959	0.552263	0.0160809	1600	1157	268200	0.563323	0.0372199	0.0153453	0.958426	49.7074	49.7186	49.9129	1
BR666	Baton Rouge	East BR	70812	0	2	F	Black	Single	4+	0	32.104	3	Going in 100%	Public Facing	PF/Onsite	45531	1.03892	0.238935	0.420244	0.706265	0.0916598	0.0333058	0	0.592898	0.0789981	933	908	111000	0.214213	0.109798	0.0297781	0.864996	109.405	109.412	109.296	3
BR667	Baton Rouge	Livingston	70726	1	3	F	White	Married/Cohabiting	2-3	0	40.2341	4	Work from home	Office	Office/Home	75587	0.89891	0.0789383	0.198334	0.33466	0.0482982	0.01446	0.0030002	0.76323	0.0281822	1327	922	162300	0.312788	0.0442916	0.0469587	0.874568	86.1959	86.2075	86.3684	3
BR668	Baton Rouge	East BR	70816	0	1	F	White	Married/Cohabiting	4+	0	24.7972	2	Going in 100%	Health Care	HC/Onsite	71022	0.92723	0.0814948	0.232323	0.483327	0.0362203	0.0165105	0.00205667	0.489831	0.0158821	1360	965	185100	0.356393	0.0586708	0.0226029	0.934207	82.1648	82.1701	82.1621	2
BR669	Baton Rouge	East BR	70816	0	4	F	White	Divorced/Widowed	2-3	2+	25.6035	2	Unemployed	Unemployed/Unknown	Unemployed/Unknown	71022	0.92723	0.0814948	0.232323	0.483327	0.0362203	0.0165105	0.00205667	0.489831	0.0158821	1360	965	185100	0.356393	0.0586708	0.0226029	0.934207	82.1648	82.1701	82.1621	2
BR670	Baton Rouge	Ascension	70737	0	1	F	White	Single	2-3	0	19.2227	1	Going in 100%	Health Care	HC/Onsite	82482	0.785173	0.0784601	0.153621	0.357829	0.0439198	0.0251333	0.0033638	0.744224	0.0178979	1324	1009	176400	0.347682	0.049071	0.023529	0.89657	80.301	80.317	80.5285	2
BR671	Baton Rouge	East BR	70816	0	1	M	White	Single	4+	0	21.0195	1	Going in 100%	Office	Office/Onsite	71022	0.92723	0.0814948	0.232323	0.483327	0.0362203	0.0165105	0.00205667	0.489831	0.0158821	1360	965	185100	0.356393	0.0586708	0.0226029	0.934207	82.1648	82.1701	82.1621	2
BR672	Baton Rouge	East BR	70809	0	4	M	White	Married/Cohabiting	2-3	0	27.0435	2	Work from home	Other	Other/Home	105165	0.752149	0.0343602	0.0930078	0.20501	0.0315295	0.0174361	0.00252959	0.552263	0.0160809	1600	1157	268200	0.563323	0.0372199	0.0153453	0.958426	49.7074	49.7186	49.9129	1
BR673	Baton Rouge	East BR	70814	0	4	F	Black	Divorced/Widowed	1	2+	23.7747	1	Unemployed	Unemployed/Unknown	Unemployed/Unknown	54896	0.942989	0.123408	0.214046	0.34258	0.04981	0.020004	0.00560112	0.70074	0.0208042	1070	855	146500	0.257235	0.0542121	0.0488865	0.862566	97.3891	97.3884	97.2764	3
BR674	Baton Rouge	East BR	70809	1	1	F	Black	Single	1	1	33.6533	4	Going in 100%	Health Care	HC/Onsite	105165	0.752149	0.0343602	0.0930078	0.20501	0.0315295	0.0174361	0.00252959	0.552263	0.0160809	1600	1157	268200	0.563323	0.0372199	0.0153453	0.958426	49.7074	49.7186	49.9129	1
BR675	Baton Rouge	East BR	70739	0	2	M	White	Married/Cohabiting	4+	0	25.7994	2	Going in 100%	Office	Office/Onsite	91396	0.614195	0.0782034	0.194119	0.220198	0.0187861	0.0179604	0	0.902973	0.0080512	1470	851	217300	0.384971	0.0230179	0.0197926	0.914755	67.1426	67.1423	67.3279	2
BR676	Baton Rouge	Livingston	70726	0	3	M	White	Married/Cohabiting	2-3	1	26.1201	2	Work from home	Office	Office/Home	75587	0.89891	0.0789383	0.198334	0.33466	0.0482982	0.01446	0.0030002	0.76323	0.0281822	1327	922	162300	0.312788	0.0442916	0.0469587	0.874568	86.1959	86.2075	86.3684	3
BR677	Baton Rouge	East BR	70810	0	1	F	White	Married/Cohabiting	2-3	0	19.9669	1	Going in 100%	Office	Office/Onsite	106306	0.803805	0.0666116	0.148716	0.29268	0.0282504	0.0136491	0.000698324	0.684675	0.0213306	1667	1144	283700	0.516465	0.0291297	0.0148552	0.951777	45.4853	45.4921	45.6411	1
BR678	Baton Rouge	East BR	70816	0	3	F	White	Divorced/Widowed	1	0	23.0103	1	50/50	Public Facing	PF/Both	71022	0.92723	0.0814948	0.232323	0.483327	0.0362203	0.0165105	0.00205667	0.489831	0.0158821	1360	965	185100	0.356393	0.0586708	0.0226029	0.934207	82.1648	82.1701	82.1621	2
BR679	Baton Rouge	East BR	70816	1	2	F	Black	Single	2-3	2+	33.1117	4	Going in 100%	Health Care	HC/Onsite	71022	0.92723	0.0814948	0.232323	0.483327	0.0362203	0.0165105	0.00205667	0.489831	0.0158821	1360	965	185100	0.356393	0.0586708	0.0226029	0.934207	82.1648	82.1701	82.1621	2
BR680	Baton Rouge	Ascension	70737	0	2	F	White	Married/Cohabiting	4+	0	20.782	1	Going in 100%	Health Care	HC/Onsite	82482	0.785173	0.0784601	0.153621	0.357829	0.0439198	0.0251333	0.0033638	0.744224	0.0178979	1324	1009	176400	0.347682	0.049071	0.023529	0.89657	80.301	80.317	80.5285	2
BR681	Baton Rouge	Livingston	70726	0	2	F	White	Married/Cohabiting	2-3	1	31.09	3	Going in 100%	Office	Office/Onsite	75587	0.89891	0.0789383	0.198334	0.33466	0.0482982	0.01446	0.0030002	0.76323	0.0281822	1327	922	162300	0.312788	0.0442916	0.0469587	0.874568	86.1959	86.2075	86.3684	3
BR682	Baton Rouge	Livingston	70785	0	2	M	White	Married/Cohabiting	2-3	0	34.9587	4	Going in 100%	Public Facing	PF/Onsite	76381	0.948987	0.0975023	0.206869	0.272762	0.0584364	0.0198737	0	0.849697	0.0238221	1274	822	161300	0.278562	0.0677838	0.0404207	0.839319	86.207	86.2126	86.3889	3
BR683	Baton Rouge	East BR	70802	0	3	M	Black	Single	2-3	1	29.9831	3	Work from home	Public Facing	PF/Home	35246	1.9685	0.288	0.537482	0.776446	0.207776	0.0361846	0.00217729	0.357076	0.0289269	930	748	72300	0.243333	0.150476	0.0610049	0.788387	122.551	122.555	122.438	3
BR684	Baton Rouge	West BR	70767	0	1	M	Black	Single	2-3	0	25.8219	2	Going in 100%	Office	Office/Onsite	68504	1.15369	0.1149	0.238134	0.424902	0.075371	0.0248458	0.00416875	0.702685	0.0298483	1364	842	173800	0.320247	0.0621782	0.0482833	0.827343	85.8539	85.8538	85.8536	3
BR685	Baton Rouge	Livingston	70726	0	3	F	Black	Married/Cohabiting	2-3	1	29.1183	3	Work from home	Office	Office/Home	75587	0.89891	0.0789383	0.198334	0.33466	0.0482982	0.01446	0.0030002	0.76323	0.0281822	1327	922	162300	0.312788	0.0442916	0.0469587	0.874568	86.1959	86.2075	86.3684	3
BR686	Baton Rouge	East BR	70816	1	4	F	Black	Single	4+	1	36.9006	4	50/50	Other	Other/Both	71022	0.92723	0.0814948	0.232323	0.483327	0.0362203	0.0165105	0.00205667	0.489831	0.0158821	1360	965	185100	0.356393	0.0586708	0.0226029	0.934207	82.1648	82.1701	82.1621	2
BR687	Baton Rouge	East BR	70810	0	2	M	Black	Single	1	2+	31.1667	3	Work from home	Public Facing	PF/Home	106306	0.803805	0.0666116	0.148716	0.29268	0.0282504	0.0136491	0.000698324	0.684675	0.0213306	1667	1144	283700	0.516465	0.0291297	0.0148552	0.951777	45.4853	45.4921	45.6411	1
BR688	Baton Rouge	East BR	70809	0	2	M	White	Married/Cohabiting	4+	1	28.8851	3	50/50	Office	Office/Both	105165	0.752149	0.0343602	0.0930078	0.20501	0.0315295	0.0174361	0.00252959	0.552263	0.0160809	1600	1157	268200	0.563323	0.0372199	0.0153453	0.958426	49.7074	49.7186	49.9129	1
BR689	Baton Rouge	Livingston	70726	0	2	M	White	Married/Cohabiting	2-3	1	34.8641	4	Work from home	Office	Office/Home	75587	0.89891	0.0789383	0.198334	0.33466	0.0482982	0.01446	0.0030002	0.76323	0.0281822	1327	922	162300	0.312788	0.0442916	0.0469587	0.874568	86.1959	86.2075	86.3684	3
BR690	Baton Rouge	East BR	70810	0	4	F	Black	Single	2-3	2+	27.2769	2	Unemployed	Unemployed/Unknown	Unemployed/Unknown	106306	0.803805	0.0666116	0.148716	0.29268	0.0282504	0.0136491	0.000698324	0.684675	0.0213306	1667	1144	283700	0.516465	0.0291297	0.0148552	0.951777	45.4853	45.4921	45.6411	1
BR691	Baton Rouge	East BR	70806	0	1	M	White	Single	1	0	23.0536	1	Going in 100%	Public Facing	PF/Onsite	65949	1.28213	0.166006	0.352112	0.526996	0.149879	0.0252223	0.000485044	0.444462	0.0254648	1481	788	225200	0.459699	0.0718983	0.0353402	0.890827	74.0968	74.0774	73.8219	2
BR692	Baton Rouge	East BR	70810	0	4	F	White	Married/Cohabiting	2-3	1	33.4472	4	Unemployed	Unemployed/Unknown	Unemployed/Unknown	106306	0.803805	0.0666116	0.148716	0.29268	0.0282504	0.0136491	0.000698324	0.684675	0.0213306	1667	1144	283700	0.516465	0.0291297	0.0148552	0.951777	45.4853	45.4921	45.6411	1
BR693	Baton Rouge	East BR	70815	0	4	F	White	Divorced/Widowed	1	0	24.7972	2	Unemployed	Unemployed/Unknown	Unemployed/Unknown	64333	1.05277	0.0933559	0.227197	0.406686	0.0584397	0.0212766	0.00643026	0.636879	0.0208038	1269	868	165300	0.28214	0.0626565	0.0414574	0.896885	89.4172	89.4183	89.3842	3
BR694	Baton Rouge	East BR	70808	0	4	M	White	Single	1	2+	19.1955	1	Work from home	Office	Office/Home	118373	1.08473	0.0724944	0.236567	0.219019	0.0541519	0.0149232	0.00169917	0.591681	0.00775709	1957	1002	307100	0.554103	0.0501937	0.00733294	0.969308	35.4834	35.4833	35.7358	1
BR695	Baton Rouge	Ascension	70737	0	2	F	Black	Single	1	0	27.7585	2	Going in 100%	Health Care	HC/Onsite	82482	0.785173	0.0784601	0.153621	0.357829	0.0439198	0.0251333	0.0033638	0.744224	0.0178979	1324	1009	176400	0.347682	0.049071	0.023529	0.89657	80.301	80.317	80.5285	2
BR696	Baton Rouge	East BR	70806	0	2	M	White	Married/Cohabiting	2-3	1	18.3073	1	Going in 100%	Office	Office/Onsite	65949	1.28213	0.166006	0.352112	0.526996	0.149879	0.0252223	0.000485044	0.444462	0.0254648	1481	788	225200	0.459699	0.0718983	0.0353402	0.890827	74.0968	74.0774	73.8219	2
BR697	Baton Rouge	East BR	70806	0	1	F	White	Single	2-3	0	23.0209	1	50/50	Office	Office/Both	65949	1.28213	0.166006	0.352112	0.526996	0.149879	0.0252223	0.000485044	0.444462	0.0254648	1481	788	225200	0.459699	0.0718983	0.0353402	0.890827	74.0968	74.0774	73.8219	2
BR698	Baton Rouge	East BR	70806	0	1	F	Black	Married/Cohabiting	2-3	1	29.8506	3	Going in 100%	Health Care	HC/Onsite	65949	1.28213	0.166006	0.352112	0.526996	0.149879	0.0252223	0.000485044	0.444462	0.0254648	1481	788	225200	0.459699	0.0718983	0.0353402	0.890827	74.0968	74.0774	73.8219	2
BR699	Baton Rouge	Livingston	70706	0	3	F	White	Married/Cohabiting	2-3	0	22.2935	1	Going in 100%	Health Care	HC/Onsite	80014	0.270268	0.060241	0.150394	0.222505	0.0220415	0.0233535	0.00144319	0.853582	0.0267646	1296	961	167300	0.339682	0.0487363	0.0307041	0.895929	83.4195	83.4339	83.6436	3
BR700	Baton Rouge	East BR	70815	1	3	F	Black	Married/Cohabiting	4+	2+	35.8963	4	Unemployed	Unemployed/Unknown	Unemployed/Unknown	64333	1.05277	0.0933559	0.227197	0.406686	0.0584397	0.0212766	0.00643026	0.636879	0.0208038	1269	868	165300	0.28214	0.0626565	0.0414574	0.896885	89.4172	89.4183	89.3842	3
BR701	Baton Rouge	East BR	70739	0	2	F	Other	Married/Cohabiting	4+	0	22.312	1	Going in 100%	Health Care	HC/Onsite	91396	0.614195	0.0782034	0.194119	0.220198	0.0187861	0.0179604	0	0.902973	0.0080512	1470	851	217300	0.384971	0.0230179	0.0197926	0.914755	67.1426	67.1423	67.3279	2
BR702	Baton Rouge	East BR	70820	0	1	F	White	Single	2-3	0	25.1071	2	Going in 100%	Office	Office/Onsite	33472	1.93076	0.209651	0.598429	0.463099	0.090821	0.0197979	0	0.232313	0.0289353	1403	885	224800	0.374058	0.0669891	0.0558039	0.891276	85.5238	85.4934	84.7164	3
BR703	Baton Rouge	East BR	70817	0	4	F	White	Married/Cohabiting	2-3	0	20.3691	1	Going in 100%	Health Care	HC/Onsite	100505	0.395949	0.0682521	0.111206	0.244343	0.00823934	0.0163987	0.00103992	0.805376	0.0242381	1492	1144	234600	0.497135	0.0348788	0.0151822	0.953221	59.6242	59.6415	59.9003	1
BR704	Baton Rouge	East BR	70810	0	4	F	Black	Divorced/Widowed	1	1	26.6225	2	Unemployed	Unemployed/Unknown	Unemployed/Unknown	106306	0.803805	0.0666116	0.148716	0.29268	0.0282504	0.0136491	0.000698324	0.684675	0.0213306	1667	1144	283700	0.516465	0.0291297	0.0148552	0.951777	45.4853	45.4921	45.6411	1
BR705	Baton Rouge	East BR	70806	0	1	M	Black	Married/Cohabiting	2-3	1	23.7317	1	Work from home	Office	Office/Home	65949	1.28213	0.166006	0.352112	0.526996	0.149879	0.0252223	0.000485044	0.444462	0.0254648	1481	788	225200	0.459699	0.0718983	0.0353402	0.890827	74.0968	74.0774	73.8219	2
BR706	Baton Rouge	East BR	70819	0	3	F	White	Married/Cohabiting	2-3	2+	19.3013	1	Going in 100%	Health Care	HC/Onsite	66811	0.58796	0.0236149	0.144249	0.196223	0.0083871	0	0.0109677	0.786452	0.0180645	1156	1096	137100	0.238417	0.0564516	0.0158576	0.930097	95.4498	95.4738	95.5954	3
BR707	Baton Rouge	East BR	70810	1	1	M	Black	Single	1	0	26.5784	2	Going in 100%	Health Care	HC/Onsite	106306	0.803805	0.0666116	0.148716	0.29268	0.0282504	0.0136491	0.000698324	0.684675	0.0213306	1667	1144	283700	0.516465	0.0291297	0.0148552	0.951777	45.4853	45.4921	45.6411	1
BR708	Baton Rouge	East BR	70739	0	3	F	Black	Married/Cohabiting	2-3	1	27.8913	2	Work from home	Health Care	HC/Home	91396	0.614195	0.0782034	0.194119	0.220198	0.0187861	0.0179604	0	0.902973	0.0080512	1470	851	217300	0.384971	0.0230179	0.0197926	0.914755	67.1426	67.1423	67.3279	2
BR709	Baton Rouge	East BR	70714	0	2	M	Black	Married/Cohabiting	4+	1	28.728	3	Unemployed	Unemployed/Unknown	Unemployed/Unknown	65245	1.22702	0.125133	0.21943	0.507866	0.0156908	0.011187	0	0.734563	0.0310911	1149	972	140100	0.247278	0.0533909	0.0316224	0.892359	95.296	95.3105	95.3941	3
BR710	Baton Rouge	East BR	70817	0	2	F	White	Married/Cohabiting	4+	0	23.7747	1	Work from home	Office	Office/Home	100505	0.395949	0.0682521	0.111206	0.244343	0.00823934	0.0163987	0.00103992	0.805376	0.0242381	1492	1144	234600	0.497135	0.0348788	0.0151822	0.953221	59.6242	59.6415	59.9003	1
BR711	Baton Rouge	Ascension	70769	0	1	F	Black	Married/Cohabiting	4+	0	30.4066	3	Going in 100%	Health Care	HC/Onsite	103655	0.798791	0.066006	0.149974	0.202905	0.0237053	0.0169035	0.00127955	0.887265	0.0174423	1502	1124	223200	0.439578	0.0545334	0.0392343	0.908575	61.3295	61.3507	61.7087	2
BR712	Baton Rouge	East BR	70810	0	3	F	Black	Single	1	1	25.7446	2	Unemployed	Unemployed/Unknown	Unemployed/Unknown	106306	0.803805	0.0666116	0.148716	0.29268	0.0282504	0.0136491	0.000698324	0.684675	0.0213306	1667	1144	283700	0.516465	0.0291297	0.0148552	0.951777	45.4853	45.4921	45.6411	1
BR713	Baton Rouge	Livingston	70785	0	1	F	White	Married/Cohabiting	4+	0	20.0263	1	Unemployed	Unemployed/Unknown	Unemployed/Unknown	76381	0.948987	0.0975023	0.206869	0.272762	0.0584364	0.0198737	0	0.849697	0.0238221	1274	822	161300	0.278562	0.0677838	0.0404207	0.839319	86.207	86.2126	86.3889	3
BR714	Baton Rouge	East BR	70808	0	4	M	White	Married/Cohabiting	2-3	2+	28.8851	3	Unemployed	Unemployed/Unknown	Unemployed/Unknown	118373	1.08473	0.0724944	0.236567	0.219019	0.0541519	0.0149232	0.00169917	0.591681	0.00775709	1957	1002	307100	0.554103	0.0501937	0.00733294	0.969308	35.4834	35.4833	35.7358	1
BR715	Baton Rouge	East BR	70808	0	2	F	White	Married/Cohabiting	4+	0	22.313	1	Work from home	Public Facing	PF/Home	118373	1.08473	0.0724944	0.236567	0.219019	0.0541519	0.0149232	0.00169917	0.591681	0.00775709	1957	1002	307100	0.554103	0.0501937	0.00733294	0.969308	35.4834	35.4833	35.7358	1
BR716	Baton Rouge	East BR	70811	0	2	F	Black	Single	2-3	0	39.0556	4	50/50	Health Care	HC/Both	48993	1.45472	0.192443	0.324386	0.735402	0.0601567	0.0239356	0.0086846	0.631646	0.0419403	955	909	107700	0.260585	0.0638092	0.0252549	0.873488	109.001	109.012	108.966	3
BR717	Baton Rouge	Ascension	70769	0	2	F	White	Married/Cohabiting	4+	1	35.5051	4	Going in 100%	Health Care	HC/Onsite	103655	0.798791	0.066006	0.149974	0.202905	0.0237053	0.0169035	0.00127955	0.887265	0.0174423	1502	1124	223200	0.439578	0.0545334	0.0392343	0.908575	61.3295	61.3507	61.7087	2
BR718	Baton Rouge	Ascension	70769	0	2	F	Black	Married/Cohabiting	4+	0	20.9005	1	Work from home	Office	Office/Home	103655	0.798791	0.066006	0.149974	0.202905	0.0237053	0.0169035	0.00127955	0.887265	0.0174423	1502	1124	223200	0.439578	0.0545334	0.0392343	0.908575	61.3295	61.3507	61.7087	2
BR719	Baton Rouge	East BR	70805	0	1	F	Black	Single	4+	0	47.9889	4	Going in 100%	Office	Office/Onsite	29929	1.9116	0.364956	0.546128	0.734361	0.198126	0.0314064	0.00521665	0.43905	0.0595124	880	739	77800	0.14932	0.161903	0.0589729	0.753454	123.071	123.07	122.843	3
BR720	Baton Rouge	East BR	70812	1	4	M	Black	Divorced/Widowed	1	2+	25.9882	2	Unemployed	Unemployed/Unknown	Unemployed/Unknown	45531	1.03892	0.238935	0.420244	0.706265	0.0916598	0.0333058	0	0.592898	0.0789981	933	908	111000	0.214213	0.109798	0.0297781	0.864996	109.405	109.412	109.296	3
BR721	Baton Rouge	Ascension	70769	0	3	M	White	Single	2-3	2+	31.5633	3	50/50	Office	Office/Both	103655	0.798791	0.066006	0.149974	0.202905	0.0237053	0.0169035	0.00127955	0.887265	0.0174423	1502	1124	223200	0.439578	0.0545334	0.0392343	0.908575	61.3295	61.3507	61.7087	2
BR722	Baton Rouge	East BR	70814	0	3	F	Black	Married/Cohabiting	2-3	2+	35.1843	4	50/50	Office	Office/Both	54896	0.942989	0.123408	0.214046	0.34258	0.04981	0.020004	0.00560112	0.70074	0.0208042	1070	855	146500	0.257235	0.0542121	0.0488865	0.862566	97.3891	97.3884	97.2764	3
BR723	Baton Rouge	Ascension	70774	0	1	F	White	Single	2-3	0	25.7905	2	50/50	Health Care	HC/Both	88106	1.09546	0.0758007	0.177881	0.217554	0.0232304	0.0103854	0.00929216	0.820443	0.0284231	1218	935	161200	0.243374	0.0403714	0.0630125	0.840419	82.1237	82.1416	82.5044	2
BR724	Baton Rouge	East BR	70811	0	3	F	Other	Married/Cohabiting	4+	1	34.3262	4	Unemployed	Unemployed/Unknown	Unemployed/Unknown	48993	1.45472	0.192443	0.324386	0.735402	0.0601567	0.0239356	0.0086846	0.631646	0.0419403	955	909	107700	0.260585	0.0638092	0.0252549	0.873488	109.001	109.012	108.966	3
BR725	Baton Rouge	Livingston	70726	0	2	F	White	Married/Cohabiting	4+	0	19.9338	1	Work from home	Office	Office/Home	75587	0.89891	0.0789383	0.198334	0.33466	0.0482982	0.01446	0.0030002	0.76323	0.0281822	1327	922	162300	0.312788	0.0442916	0.0469587	0.874568	86.1959	86.2075	86.3684	3
BR726	Baton Rouge	Livingston	70754	0	4	M	White	Single	1	1	27.0435	2	Unemployed	Unemployed/Unknown	Unemployed/Unknown	64591	0.657058	0.0644058	0.221921	0.251937	0.050287	0.0195178	0	0.809414	0.0365098	1229	984	154000	0.276489	0.031277	0.0553625	0.816771	92.0826	92.0941	92.1108	3
BR727	Baton Rouge	Ascension	70737	0	1	M	White	Single	2-3	0	30.4066	3	Going in 100%	Public Facing	PF/Onsite	82482	0.785173	0.0784601	0.153621	0.357829	0.0439198	0.0251333	0.0033638	0.744224	0.0178979	1324	1009	176400	0.347682	0.049071	0.023529	0.89657	80.301	80.317	80.5285	2
BR728	Baton Rouge	East BR	70816	0	3	F	White	Single	2-3	1	28.3468	3	Work from home	Other	Other/Home	71022	0.92723	0.0814948	0.232323	0.483327	0.0362203	0.0165105	0.00205667	0.489831	0.0158821	1360	965	185100	0.356393	0.0586708	0.0226029	0.934207	82.1648	82.1701	82.1621	2
BR729	Baton Rouge	East BR	70808	0	1	F	White	Single	1	0	37.2481	4	Work from home	Office	Office/Home	118373	1.08473	0.0724944	0.236567	0.219019	0.0541519	0.0149232	0.00169917	0.591681	0.00775709	1957	1002	307100	0.554103	0.0501937	0.00733294	0.969308	35.4834	35.4833	35.7358	1
BR730	Baton Rouge	East BR	70808	0	1	M	White	Single	1	0	21.7461	1	Work from home	Office	Office/Home	118373	1.08473	0.0724944	0.236567	0.219019	0.0541519	0.0149232	0.00169917	0.591681	0.00775709	1957	1002	307100	0.554103	0.0501937	0.00733294	0.969308	35.4834	35.4833	35.7358	1
BR731	Baton Rouge	Ascension	70737	0	2	M	White	Married/Cohabiting	4+	0	33.4704	4	Going in 100%	Office	Office/Onsite	82482	0.785173	0.0784601	0.153621	0.357829	0.0439198	0.0251333	0.0033638	0.744224	0.0178979	1324	1009	176400	0.347682	0.049071	0.023529	0.89657	80.301	80.317	80.5285	2
BR732	Baton Rouge	East BR	70739	0	3	F	Black	Married/Cohabiting	2-3	1	48.4688	4	Unemployed	Unemployed/Unknown	Unemployed/Unknown	91396	0.614195	0.0782034	0.194119	0.220198	0.0187861	0.0179604	0	0.902973	0.0080512	1470	851	217300	0.384971	0.0230179	0.0197926	0.914755	67.1426	67.1423	67.3279	2
BR733	Baton Rouge	East BR	70816	0	1	F	Black	Single	2-3	0	26.6229	2	Going in 100%	Health Care	HC/Onsite	71022	0.92723	0.0814948	0.232323	0.483327	0.0362203	0.0165105	0.00205667	0.489831	0.0158821	1360	965	185100	0.356393	0.0586708	0.0226029	0.934207	82.1648	82.1701	82.1621	2
BR734	Baton Rouge	Ascension	70769	0	3	F	White	Divorced/Widowed	4+	2+	27.288	2	Work from home	Office	Office/Home	103655	0.798791	0.066006	0.149974	0.202905	0.0237053	0.0169035	0.00127955	0.887265	0.0174423	1502	1124	223200	0.439578	0.0545334	0.0392343	0.908575	61.3295	61.3507	61.7087	2
BR735	Baton Rouge	Livingston	70785	0	4	M	White	Divorced/Widowed	1	2+	39.8677	4	Unemployed	Unemployed/Unknown	Unemployed/Unknown	76381	0.948987	0.0975023	0.206869	0.272762	0.0584364	0.0198737	0	0.849697	0.0238221	1274	822	161300	0.278562	0.0677838	0.0404207	0.839319	86.207	86.2126	86.3889	3
BR736	Baton Rouge	Ascension	70737	0	1	F	White	Married/Cohabiting	2-3	0	42.4102	4	50/50	Public Facing	PF/Both	82482	0.785173	0.0784601	0.153621	0.357829	0.0439198	0.0251333	0.0033638	0.744224	0.0178979	1324	1009	176400	0.347682	0.049071	0.023529	0.89657	80.301	80.317	80.5285	2
BR737	Baton Rouge	East BR	70791	0	2	F	Black	Married/Cohabiting	4+	2+	39.4751	4	Work from home	Office	Office/Home	86406	0.917298	0.0631497	0.188716	0.316803	0.0447374	0.0252423	0.00777552	0.736759	0.0320036	1583	897	215300	0.379893	0.0406669	0.0206803	0.916627	69.3318	69.3335	69.4512	2
BR738	Baton Rouge	East BR	70808	1	1	M	White	Single	4+	0	24.4051	2	Going in 100%	Other	Other/Onsite	118373	1.08473	0.0724944	0.236567	0.219019	0.0541519	0.0149232	0.00169917	0.591681	0.00775709	1957	1002	307100	0.554103	0.0501937	0.00733294	0.969308	35.4834	35.4833	35.7358	1
BR739	Baton Rouge	East BR	70791	0	1	M	Black	Single	4+	0	50.1136	4	Going in 100%	Office	Office/Onsite	86406	0.917298	0.0631497	0.188716	0.316803	0.0447374	0.0252423	0.00777552	0.736759	0.0320036	1583	897	215300	0.379893	0.0406669	0.0206803	0.916627	69.3318	69.3335	69.4512	2
BR740	Baton Rouge	East BR	70817	0	3	F	Black	Married/Cohabiting	2-3	1	29.2859	3	Unemployed	Unemployed/Unknown	Unemployed/Unknown	100505	0.395949	0.0682521	0.111206	0.244343	0.00823934	0.0163987	0.00103992	0.805376	0.0242381	1492	1144	234600	0.497135	0.0348788	0.0151822	0.953221	59.6242	59.6415	59.9003	1
BR741	Baton Rouge	East BR	70814	0	2	F	Black	Married/Cohabiting	2-3	0	23.7076	1	Going in 100%	Public Facing	PF/Onsite	54896	0.942989	0.123408	0.214046	0.34258	0.04981	0.020004	0.00560112	0.70074	0.0208042	1070	855	146500	0.257235	0.0542121	0.0488865	0.862566	97.3891	97.3884	97.2764	3
BR742	Baton Rouge	Livingston	70726	0	4	M	White	Single	2-3	2+	25.8456	2	Unemployed	Unemployed/Unknown	Unemployed/Unknown	75587	0.89891	0.0789383	0.198334	0.33466	0.0482982	0.01446	0.0030002	0.76323	0.0281822	1327	922	162300	0.312788	0.0442916	0.0469587	0.874568	86.1959	86.2075	86.3684	3
BR743	Baton Rouge	East BR	70802	0	1	F	White	Single	1	2+	35.7277	4	Going in 100%	Office	Office/Onsite	35246	1.9685	0.288	0.537482	0.776446	0.207776	0.0361846	0.00217729	0.357076	0.0289269	930	748	72300	0.243333	0.150476	0.0610049	0.788387	122.551	122.555	122.438	3
BR744	Baton Rouge	East BR	70805	0	2	F	Black	Single	2-3	0	31.8821	3	Going in 100%	Office	Office/Onsite	29929	1.9116	0.364956	0.546128	0.734361	0.198126	0.0314064	0.00521665	0.43905	0.0595124	880	739	77800	0.14932	0.161903	0.0589729	0.753454	123.071	123.07	122.843	3
BR745	Baton Rouge	East BR	70809	0	1	M	White	Married/Cohabiting	2-3	0	27.2592	2	Work from home	Office	Office/Home	105165	0.752149	0.0343602	0.0930078	0.20501	0.0315295	0.0174361	0.00252959	0.552263	0.0160809	1600	1157	268200	0.563323	0.0372199	0.0153453	0.958426	49.7074	49.7186	49.9129	1
BR746	Baton Rouge	Livingston	70726	0	2	F	White	Divorced/Widowed	1	2+	48.2533	4	50/50	Public Facing	PF/Both	75587	0.89891	0.0789383	0.198334	0.33466	0.0482982	0.01446	0.0030002	0.76323	0.0281822	1327	922	162300	0.312788	0.0442916	0.0469587	0.874568	86.1959	86.2075	86.3684	3
BR747	Baton Rouge	Ascension	70737	0	2	F	White	Divorced/Widowed	1	1	26.6225	2	Work from home	Office	Office/Home	82482	0.785173	0.0784601	0.153621	0.357829	0.0439198	0.0251333	0.0033638	0.744224	0.0178979	1324	1009	176400	0.347682	0.049071	0.023529	0.89657	80.301	80.317	80.5285	2
BR748	Baton Rouge	Ascension	70769	0	1	M	Other	Single	1	0	18.2439	1	Going in 100%	Office	Office/Onsite	103655	0.798791	0.066006	0.149974	0.202905	0.0237053	0.0169035	0.00127955	0.887265	0.0174423	1502	1124	223200	0.439578	0.0545334	0.0392343	0.908575	61.3295	61.3507	61.7087	2
BR749	Baton Rouge	East BR	70810	0	1	F	White	Single	4+	0	34.7477	4	Work from home	Unemployed/Unknown	Unemployed/Unknown	106306	0.803805	0.0666116	0.148716	0.29268	0.0282504	0.0136491	0.000698324	0.684675	0.0213306	1667	1144	283700	0.516465	0.0291297	0.0148552	0.951777	45.4853	45.4921	45.6411	1
BR750	Baton Rouge	Livingston	70726	0	4	M	White	Married/Cohabiting	2-3	2+	30.8459	3	Work from home	Office	Office/Home	75587	0.89891	0.0789383	0.198334	0.33466	0.0482982	0.01446	0.0030002	0.76323	0.0281822	1327	922	162300	0.312788	0.0442916	0.0469587	0.874568	86.1959	86.2075	86.3684	3
BR751	Baton Rouge	Ascension	70769	0	1	F	Black	Married/Cohabiting	4+	1	32.2666	3	Going in 100%	Health Care	HC/Onsite	103655	0.798791	0.066006	0.149974	0.202905	0.0237053	0.0169035	0.00127955	0.887265	0.0174423	1502	1124	223200	0.439578	0.0545334	0.0392343	0.908575	61.3295	61.3507	61.7087	2
BR752	Baton Rouge	East BR	70802	0	3	M	White	Single	1	0	27.194	2	Going in 100%	Public Facing	PF/Onsite	35246	1.9685	0.288	0.537482	0.776446	0.207776	0.0361846	0.00217729	0.357076	0.0289269	930	748	72300	0.243333	0.150476	0.0610049	0.788387	122.551	122.555	122.438	3
BR753	Baton Rouge	Livingston	70706	0	2	F	White	Married/Cohabiting	2-3	0	20.5244	1	Unemployed	Unemployed/Unknown	Unemployed/Unknown	80014	0.270268	0.060241	0.150394	0.222505	0.0220415	0.0233535	0.00144319	0.853582	0.0267646	1296	961	167300	0.339682	0.0487363	0.0307041	0.895929	83.4195	83.4339	83.6436	3
BR754	Baton Rouge	East BR	70817	0	4	M	White	Married/Cohabiting	2-3	0	22.2964	1	Unemployed	Unemployed/Unknown	Unemployed/Unknown	100505	0.395949	0.0682521	0.111206	0.244343	0.00823934	0.0163987	0.00103992	0.805376	0.0242381	1492	1144	234600	0.497135	0.0348788	0.0151822	0.953221	59.6242	59.6415	59.9003	1
BR755	Baton Rouge	Ascension	70769	0	4	F	White	Married/Cohabiting	2-3	0	26.5684	2	Unemployed	Unemployed/Unknown	Unemployed/Unknown	103655	0.798791	0.066006	0.149974	0.202905	0.0237053	0.0169035	0.00127955	0.887265	0.0174423	1502	1124	223200	0.439578	0.0545334	0.0392343	0.908575	61.3295	61.3507	61.7087	2
BR756	Baton Rouge	East BR	70817	0	2	M	White	Married/Cohabiting	2-3	1	29.6464	3	50/50	Office	Office/Both	100505	0.395949	0.0682521	0.111206	0.244343	0.00823934	0.0163987	0.00103992	0.805376	0.0242381	1492	1144	234600	0.497135	0.0348788	0.0151822	0.953221	59.6242	59.6415	59.9003	1
BR757	Baton Rouge	East BR	70817	0	1	M	White	Married/Cohabiting	2-3	0	26.8702	2	Going in 100%	Health Care	HC/Onsite	100505	0.395949	0.0682521	0.111206	0.244343	0.00823934	0.0163987	0.00103992	0.805376	0.0242381	1492	1144	234600	0.497135	0.0348788	0.0151822	0.953221	59.6242	59.6415	59.9003	1
BR758	Baton Rouge	East BR	70806	0	2	F	White	Married/Cohabiting	4+	2+	29.5316	3	50/50	Office	Office/Both	65949	1.28213	0.166006	0.352112	0.526996	0.149879	0.0252223	0.000485044	0.444462	0.0254648	1481	788	225200	0.459699	0.0718983	0.0353402	0.890827	74.0968	74.0774	73.8219	2
BR759	Baton Rouge	East BR	70816	0	4	M	Black	Married/Cohabiting	2-3	1	25.8456	2	Unemployed	Unemployed/Unknown	Unemployed/Unknown	71022	0.92723	0.0814948	0.232323	0.483327	0.0362203	0.0165105	0.00205667	0.489831	0.0158821	1360	965	185100	0.356393	0.0586708	0.0226029	0.934207	82.1648	82.1701	82.1621	2
BR760	Baton Rouge	East BR	70809	0	4	F	White	Divorced/Widowed	1	1	23.0428	1	Unemployed	Unemployed/Unknown	Unemployed/Unknown	105165	0.752149	0.0343602	0.0930078	0.20501	0.0315295	0.0174361	0.00252959	0.552263	0.0160809	1600	1157	268200	0.563323	0.0372199	0.0153453	0.958426	49.7074	49.7186	49.9129	1
BR761	Baton Rouge	East BR	70817	0	1	M	White	Married/Cohabiting	4+	0	25.7243	2	Work from home	Other	Other/Home	100505	0.395949	0.0682521	0.111206	0.244343	0.00823934	0.0163987	0.00103992	0.805376	0.0242381	1492	1144	234600	0.497135	0.0348788	0.0151822	0.953221	59.6242	59.6415	59.9003	1
BR762	Baton Rouge	East BR	70820	0	2	F	White	Single	1	1	25.0854	2	Work from home	Public Facing	PF/Home	33472	1.93076	0.209651	0.598429	0.463099	0.090821	0.0197979	0	0.232313	0.0289353	1403	885	224800	0.374058	0.0669891	0.0558039	0.891276	85.5238	85.4934	84.7164	3
BR763	Baton Rouge	East BR	70808	0	4	F	White	Married/Cohabiting	2-3	1	23.2947	1	Unemployed	Unemployed/Unknown	Unemployed/Unknown	118373	1.08473	0.0724944	0.236567	0.219019	0.0541519	0.0149232	0.00169917	0.591681	0.00775709	1957	1002	307100	0.554103	0.0501937	0.00733294	0.969308	35.4834	35.4833	35.7358	1
BR764	Baton Rouge	Ascension	70769	0	3	F	Black	Married/Cohabiting	4+	1	28.3468	3	Work from home	Public Facing	PF/Home	103655	0.798791	0.066006	0.149974	0.202905	0.0237053	0.0169035	0.00127955	0.887265	0.0174423	1502	1124	223200	0.439578	0.0545334	0.0392343	0.908575	61.3295	61.3507	61.7087	2
BR765	Baton Rouge	Livingston	70726	0	1	M	White	Single	1	1	43.5591	4	Going in 100%	Health Care	HC/Onsite	75587	0.89891	0.0789383	0.198334	0.33466	0.0482982	0.01446	0.0030002	0.76323	0.0281822	1327	922	162300	0.312788	0.0442916	0.0469587	0.874568	86.1959	86.2075	86.3684	3
BR766	Baton Rouge	East BR	70805	0	4	F	Black	Divorced/Widowed	2-3	1	30.8936	3	Going in 100%	Health Care	HC/Onsite	29929	1.9116	0.364956	0.546128	0.734361	0.198126	0.0314064	0.00521665	0.43905	0.0595124	880	739	77800	0.14932	0.161903	0.0589729	0.753454	123.071	123.07	122.843	3
BR767	Baton Rouge	East BR	70791	0	1	F	Black	Married/Cohabiting	2-3	0	48.8026	4	Work from home	Office	Office/Home	86406	0.917298	0.0631497	0.188716	0.316803	0.0447374	0.0252423	0.00777552	0.736759	0.0320036	1583	897	215300	0.379893	0.0406669	0.0206803	0.916627	69.3318	69.3335	69.4512	2
BR768	Baton Rouge	East BR	70808	0	1	M	White	Married/Cohabiting	2-3	0	29.1561	3	50/50	Office	Office/Both	118373	1.08473	0.0724944	0.236567	0.219019	0.0541519	0.0149232	0.00169917	0.591681	0.00775709	1957	1002	307100	0.554103	0.0501937	0.00733294	0.969308	35.4834	35.4833	35.7358	1
BR769	Baton Rouge	West BR	70767	0	3	F	Black	Divorced/Widowed	2-3	1	31.9233	3	50/50	Other	Other/Both	68504	1.15369	0.1149	0.238134	0.424902	0.075371	0.0248458	0.00416875	0.702685	0.0298483	1364	842	173800	0.320247	0.0621782	0.0482833	0.827343	85.8539	85.8538	85.8536	3
BR770	Baton Rouge	Livingston	70726	0	2	M	White	Married/Cohabiting	4+	0	31.1902	3	Work from home	Office	Office/Home	75587	0.89891	0.0789383	0.198334	0.33466	0.0482982	0.01446	0.0030002	0.76323	0.0281822	1327	922	162300	0.312788	0.0442916	0.0469587	0.874568	86.1959	86.2075	86.3684	3
BR771	Baton Rouge	East BR	70815	0	4	F	White	Divorced/Widowed	1	0	25.7446	2	Unemployed	Unemployed/Unknown	Unemployed/Unknown	64333	1.05277	0.0933559	0.227197	0.406686	0.0584397	0.0212766	0.00643026	0.636879	0.0208038	1269	868	165300	0.28214	0.0626565	0.0414574	0.896885	89.4172	89.4183	89.3842	3
BR772	Baton Rouge	East BR	70816	0	1	M	Other	Single	2-3	0	26.4439	2	Going in 100%	Office	Office/Onsite	71022	0.92723	0.0814948	0.232323	0.483327	0.0362203	0.0165105	0.00205667	0.489831	0.0158821	1360	965	185100	0.356393	0.0586708	0.0226029	0.934207	82.1648	82.1701	82.1621	2
BR773	Baton Rouge	East BR	70806	0	3	F	Black	Single	2-3	0	29.3423	3	Unemployed	Unemployed/Unknown	Unemployed/Unknown	65949	1.28213	0.166006	0.352112	0.526996	0.149879	0.0252223	0.000485044	0.444462	0.0254648	1481	788	225200	0.459699	0.0718983	0.0353402	0.890827	74.0968	74.0774	73.8219	2
BR774	Baton Rouge	East BR	70805	0	4	F	Black	Single	2-3	2+	47.2947	4	Going in 100%	Public Facing	PF/Onsite	29929	1.9116	0.364956	0.546128	0.734361	0.198126	0.0314064	0.00521665	0.43905	0.0595124	880	739	77800	0.14932	0.161903	0.0589729	0.753454	123.071	123.07	122.843	3
BR775	Baton Rouge	East BR	70819	1	2	M	Other	Married/Cohabiting	4+	1	20.5462	1	Going in 100%	Other	Other/Onsite	66811	0.58796	0.0236149	0.144249	0.196223	0.0083871	0	0.0109677	0.786452	0.0180645	1156	1096	137100	0.238417	0.0564516	0.0158576	0.930097	95.4498	95.4738	95.5954	3
BR776	Baton Rouge	East BR	70816	0	3	F	White	Married/Cohabiting	2-3	0	25.7994	2	Work from home	Other	Other/Home	71022	0.92723	0.0814948	0.232323	0.483327	0.0362203	0.0165105	0.00205667	0.489831	0.0158821	1360	965	185100	0.356393	0.0586708	0.0226029	0.934207	82.1648	82.1701	82.1621	2
BR777	Baton Rouge	East BR	70806	0	2	F	White	Married/Cohabiting	4+	0	21.8711	1	Going in 100%	Health Care	HC/Onsite	65949	1.28213	0.166006	0.352112	0.526996	0.149879	0.0252223	0.000485044	0.444462	0.0254648	1481	788	225200	0.459699	0.0718983	0.0353402	0.890827	74.0968	74.0774	73.8219	2
BR778	Baton Rouge	East BR	70802	0	2	F	Black	Married/Cohabiting	4+	0	27.67	2	Going in 100%	Public Facing	PF/Onsite	35246	1.9685	0.288	0.537482	0.776446	0.207776	0.0361846	0.00217729	0.357076	0.0289269	930	748	72300	0.243333	0.150476	0.0610049	0.788387	122.551	122.555	122.438	3
BR779	Baton Rouge	Ascension	70737	0	3	M	White	Married/Cohabiting	2-3	2+	33.9024	4	Unemployed	Unemployed/Unknown	Unemployed/Unknown	82482	0.785173	0.0784601	0.153621	0.357829	0.0439198	0.0251333	0.0033638	0.744224	0.0178979	1324	1009	176400	0.347682	0.049071	0.023529	0.89657	80.301	80.317	80.5285	2
BR780	Baton Rouge	East BR	70810	0	3	M	White	Divorced/Widowed	2-3	2+	30.7445	3	Unemployed	Unemployed/Unknown	Unemployed/Unknown	106306	0.803805	0.0666116	0.148716	0.29268	0.0282504	0.0136491	0.000698324	0.684675	0.0213306	1667	1144	283700	0.516465	0.0291297	0.0148552	0.951777	45.4853	45.4921	45.6411	1
BR781	Baton Rouge	East BR	70802	0	4	F	Black	Married/Cohabiting	2-3	0	22.0448	1	Going in 100%	Health Care	HC/Onsite	35246	1.9685	0.288	0.537482	0.776446	0.207776	0.0361846	0.00217729	0.357076	0.0289269	930	748	72300	0.243333	0.150476	0.0610049	0.788387	122.551	122.555	122.438	3
BR782	Baton Rouge	East BR	70810	0	2	M	Black	Married/Cohabiting	4+	1	33.1995	4	Unemployed	Unemployed/Unknown	Unemployed/Unknown	106306	0.803805	0.0666116	0.148716	0.29268	0.0282504	0.0136491	0.000698324	0.684675	0.0213306	1667	1144	283700	0.516465	0.0291297	0.0148552	0.951777	45.4853	45.4921	45.6411	1
BR783	Baton Rouge	East BR	70815	0	1	F	Black	Married/Cohabiting	2-3	0	25.6828	2	Work from home	Office	Office/Home	64333	1.05277	0.0933559	0.227197	0.406686	0.0584397	0.0212766	0.00643026	0.636879	0.0208038	1269	868	165300	0.28214	0.0626565	0.0414574	0.896885	89.4172	89.4183	89.3842	3
BR784	Baton Rouge	East BR	70820	0	4	M	Black	Divorced/Widowed	1	1	29.0223	3	Unemployed	Unemployed/Unknown	Unemployed/Unknown	33472	1.93076	0.209651	0.598429	0.463099	0.090821	0.0197979	0	0.232313	0.0289353	1403	885	224800	0.374058	0.0669891	0.0558039	0.891276	85.5238	85.4934	84.7164	3
BR785	Baton Rouge	East BR	70806	0	3	M	White	Married/Cohabiting	2-3	0	27.4729	2	50/50	Office	Office/Both	65949	1.28213	0.166006	0.352112	0.526996	0.149879	0.0252223	0.000485044	0.444462	0.0254648	1481	788	225200	0.459699	0.0718983	0.0353402	0.890827	74.0968	74.0774	73.8219	2
BR786	Baton Rouge	Livingston	70706	0	3	F	White	Married/Cohabiting	2-3	2+	31.7517	3	Work from home	Health Care	HC/Home	80014	0.270268	0.060241	0.150394	0.222505	0.0220415	0.0233535	0.00144319	0.853582	0.0267646	1296	961	167300	0.339682	0.0487363	0.0307041	0.895929	83.4195	83.4339	83.6436	3
BR787	Baton Rouge	Livingston	70726	0	1	F	White	Divorced/Widowed	2-3	0	24.6891	2	50/50	Office	Office/Both	75587	0.89891	0.0789383	0.198334	0.33466	0.0482982	0.01446	0.0030002	0.76323	0.0281822	1327	922	162300	0.312788	0.0442916	0.0469587	0.874568	86.1959	86.2075	86.3684	3
BR788	Baton Rouge	East BR	70817	0	4	F	White	Married/Cohabiting	2-3	0	26.254	2	Unemployed	Unemployed/Unknown	Unemployed/Unknown	100505	0.395949	0.0682521	0.111206	0.244343	0.00823934	0.0163987	0.00103992	0.805376	0.0242381	1492	1144	234600	0.497135	0.0348788	0.0151822	0.953221	59.6242	59.6415	59.9003	1
BR789	Baton Rouge	East BR	70806	0	1	M	White	Single	2-3	0	35.9365	4	Going in 100%	Office	Office/Onsite	65949	1.28213	0.166006	0.352112	0.526996	0.149879	0.0252223	0.000485044	0.444462	0.0254648	1481	788	225200	0.459699	0.0718983	0.0353402	0.890827	74.0968	74.0774	73.8219	2
BR790	Baton Rouge	Livingston	70726	0	2	F	White	Married/Cohabiting	4+	0	28.6624	3	Work from home	Other	Other/Home	75587	0.89891	0.0789383	0.198334	0.33466	0.0482982	0.01446	0.0030002	0.76323	0.0281822	1327	922	162300	0.312788	0.0442916	0.0469587	0.874568	86.1959	86.2075	86.3684	3
BR791	Baton Rouge	East BR	70817	0	1	M	White	Single	4+	0	30.1286	3	Unemployed	Unemployed/Unknown	Unemployed/Unknown	100505	0.395949	0.0682521	0.111206	0.244343	0.00823934	0.0163987	0.00103992	0.805376	0.0242381	1492	1144	234600	0.497135	0.0348788	0.0151822	0.953221	59.6242	59.6415	59.9003	1
BR792	Baton Rouge	East BR	70816	1	3	F	Black	Single	1	0	50.2037	4	Going in 100%	Office	Office/Onsite	71022	0.92723	0.0814948	0.232323	0.483327	0.0362203	0.0165105	0.00205667	0.489831	0.0158821	1360	965	185100	0.356393	0.0586708	0.0226029	0.934207	82.1648	82.1701	82.1621	2
BR793	Baton Rouge	Ascension	70734	0	3	M	White	Married/Cohabiting	4+	0	32.9799	4	50/50	Office	Office/Both	103284	1.05452	0.0257353	0.0681236	0.174795	0.0230289	0.0277127	0	0.808743	0.0202966	1761	1029	241800	0.310252	0.0801194	0.0264611	0.955131	56.8433	56.8553	57.1368	1
BR794	Baton Rouge	East BR	70791	0	1	M	White	Married/Cohabiting	4+	1	35.2585	4	Going in 100%	Office	Office/Onsite	86406	0.917298	0.0631497	0.188716	0.316803	0.0447374	0.0252423	0.00777552	0.736759	0.0320036	1583	897	215300	0.379893	0.0406669	0.0206803	0.916627	69.3318	69.3335	69.4512	2
BR795	Baton Rouge	East BR	70808	0	4	M	White	Married/Cohabiting	2-3	2+	24.4051	2	Unemployed	Unemployed/Unknown	Unemployed/Unknown	118373	1.08473	0.0724944	0.236567	0.219019	0.0541519	0.0149232	0.00169917	0.591681	0.00775709	1957	1002	307100	0.554103	0.0501937	0.00733294	0.969308	35.4834	35.4833	35.7358	1
BR796	Baton Rouge	West BR	70767	0	1	F	Black	Single	2-3	0	22.312	1	50/50	Office	Office/Both	68504	1.15369	0.1149	0.238134	0.424902	0.075371	0.0248458	0.00416875	0.702685	0.0298483	1364	842	173800	0.320247	0.0621782	0.0482833	0.827343	85.8539	85.8538	85.8536	3
BR797	Baton Rouge	East BR	70816	0	3	F	Black	Married/Cohabiting	2-3	0	24.1827	1	Going in 100%	Health Care	HC/Onsite	71022	0.92723	0.0814948	0.232323	0.483327	0.0362203	0.0165105	0.00205667	0.489831	0.0158821	1360	965	185100	0.356393	0.0586708	0.0226029	0.934207	82.1648	82.1701	82.1621	2
BR798	Baton Rouge	Livingston	70726	1	1	F	White	Single	2-3	1	19.3664	1	Going in 100%	Public Facing	PF/Onsite	75587	0.89891	0.0789383	0.198334	0.33466	0.0482982	0.01446	0.0030002	0.76323	0.0281822	1327	922	162300	0.312788	0.0442916	0.0469587	0.874568	86.1959	86.2075	86.3684	3
BR799	Baton Rouge	East BR	70810	0	2	M	White	Married/Cohabiting	2-3	0	23.6253	1	Work from home	Other	Other/Home	106306	0.803805	0.0666116	0.148716	0.29268	0.0282504	0.0136491	0.000698324	0.684675	0.0213306	1667	1144	283700	0.516465	0.0291297	0.0148552	0.951777	45.4853	45.4921	45.6411	1
BR800	Baton Rouge	East BR	70808	0	2	F	White	Married/Cohabiting	4+	0	27.9247	2	Work from home	Health Care	HC/Home	118373	1.08473	0.0724944	0.236567	0.219019	0.0541519	0.0149232	0.00169917	0.591681	0.00775709	1957	1002	307100	0.554103	0.0501937	0.00733294	0.969308	35.4834	35.4833	35.7358	1
BR801	Baton Rouge	East BR	70808	0	1	M	White	Single	2-3	0	21.1417	1	Work from home	Unemployed/Unknown	Unemployed/Unknown	118373	1.08473	0.0724944	0.236567	0.219019	0.0541519	0.0149232	0.00169917	0.591681	0.00775709	1957	1002	307100	0.554103	0.0501937	0.00733294	0.969308	35.4834	35.4833	35.7358	1
BR802	Baton Rouge	East BR	70810	0	3	M	Black	Married/Cohabiting	4+	1	37.6532	4	50/50	Public Facing	PF/Both	106306	0.803805	0.0666116	0.148716	0.29268	0.0282504	0.0136491	0.000698324	0.684675	0.0213306	1667	1144	283700	0.516465	0.0291297	0.0148552	0.951777	45.4853	45.4921	45.6411	1
BR803	Baton Rouge	East BR	70810	0	4	M	White	Married/Cohabiting	2-3	2+	24.9627	2	Unemployed	Unemployed/Unknown	Unemployed/Unknown	106306	0.803805	0.0666116	0.148716	0.29268	0.0282504	0.0136491	0.000698324	0.684675	0.0213306	1667	1144	283700	0.516465	0.0291297	0.0148552	0.951777	45.4853	45.4921	45.6411	1
BR804	Baton Rouge	East BR	70739	0	3	F	White	Married/Cohabiting	2-3	0	28.3153	3	Going in 100%	Health Care	HC/Onsite	91396	0.614195	0.0782034	0.194119	0.220198	0.0187861	0.0179604	0	0.902973	0.0080512	1470	851	217300	0.384971	0.0230179	0.0197926	0.914755	67.1426	67.1423	67.3279	2
BR805	Baton Rouge	Livingston	70785	0	2	M	White	Single	1	0	31.5633	3	Going in 100%	Other	Other/Onsite	76381	0.948987	0.0975023	0.206869	0.272762	0.0584364	0.0198737	0	0.849697	0.0238221	1274	822	161300	0.278562	0.0677838	0.0404207	0.839319	86.207	86.2126	86.3889	3
BR806	Baton Rouge	Livingston	70726	0	2	F	White	Single	4+	0	29.8341	3	Going in 100%	Health Care	HC/Onsite	75587	0.89891	0.0789383	0.198334	0.33466	0.0482982	0.01446	0.0030002	0.76323	0.0281822	1327	922	162300	0.312788	0.0442916	0.0469587	0.874568	86.1959	86.2075	86.3684	3
BR807	Baton Rouge	East BR	70810	0	4	F	White	Married/Cohabiting	2-3	1	29.1183	3	50/50	Other	Other/Both	106306	0.803805	0.0666116	0.148716	0.29268	0.0282504	0.0136491	0.000698324	0.684675	0.0213306	1667	1144	283700	0.516465	0.0291297	0.0148552	0.951777	45.4853	45.4921	45.6411	1
BR808	Baton Rouge	East BR	70817	0	1	F	White	Married/Cohabiting	4+	0	21.7872	1	50/50	Other	Other/Both	100505	0.395949	0.0682521	0.111206	0.244343	0.00823934	0.0163987	0.00103992	0.805376	0.0242381	1492	1144	234600	0.497135	0.0348788	0.0151822	0.953221	59.6242	59.6415	59.9003	1
BR809	Baton Rouge	East BR	70808	0	1	M	White	Single	2-3	0	19.5239	1	Unemployed	Unemployed/Unknown	Unemployed/Unknown	118373	1.08473	0.0724944	0.236567	0.219019	0.0541519	0.0149232	0.00169917	0.591681	0.00775709	1957	1002	307100	0.554103	0.0501937	0.00733294	0.969308	35.4834	35.4833	35.7358	1
BR810	Baton Rouge	East BR	70818	0	4	F	White	Divorced/Widowed	1	2+	50.2927	4	Unemployed	Unemployed/Unknown	Unemployed/Unknown	86667	0.944606	0.0351623	0.152123	0.261967	0.0271903	0.0293875	0.015655	0.775886	0.0027465	1412	874	188900	0.372175	0.0296647	0.0260702	0.932899	75.782	75.7889	76.0173	2
BR811	Baton Rouge	Livingston	70754	0	2	F	White	Married/Cohabiting	2-3	0	31.6142	3	Going in 100%	Office	Office/Onsite	64591	0.657058	0.0644058	0.221921	0.251937	0.050287	0.0195178	0	0.809414	0.0365098	1229	984	154000	0.276489	0.031277	0.0553625	0.816771	92.0826	92.0941	92.1108	3
BR812	Baton Rouge	East BR	70808	0	2	F	White	Married/Cohabiting	4+	0	24.208	1	Going in 100%	Health Care	HC/Onsite	118373	1.08473	0.0724944	0.236567	0.219019	0.0541519	0.0149232	0.00169917	0.591681	0.00775709	1957	1002	307100	0.554103	0.0501937	0.00733294	0.969308	35.4834	35.4833	35.7358	1
BR813	Baton Rouge	East BR	70810	0	4	M	White	Married/Cohabiting	2-3	1	28.2864	3	Unemployed	Unemployed/Unknown	Unemployed/Unknown	106306	0.803805	0.0666116	0.148716	0.29268	0.0282504	0.0136491	0.000698324	0.684675	0.0213306	1667	1144	283700	0.516465	0.0291297	0.0148552	0.951777	45.4853	45.4921	45.6411	1
BR814	Baton Rouge	East BR	70815	0	2	F	White	Married/Cohabiting	2-3	0	31.3028	3	Work from home	Other	Other/Home	64333	1.05277	0.0933559	0.227197	0.406686	0.0584397	0.0212766	0.00643026	0.636879	0.0208038	1269	868	165300	0.28214	0.0626565	0.0414574	0.896885	89.4172	89.4183	89.3842	3
BR815	Baton Rouge	Ascension	70769	0	2	F	White	Divorced/Widowed	4+	0	29.9503	3	Going in 100%	Health Care	HC/Onsite	103655	0.798791	0.066006	0.149974	0.202905	0.0237053	0.0169035	0.00127955	0.887265	0.0174423	1502	1124	223200	0.439578	0.0545334	0.0392343	0.908575	61.3295	61.3507	61.7087	2
BR816	Baton Rouge	Ascension	70769	0	1	F	White	Single	2-3	0	25.7446	2	Going in 100%	Health Care	HC/Onsite	103655	0.798791	0.066006	0.149974	0.202905	0.0237053	0.0169035	0.00127955	0.887265	0.0174423	1502	1124	223200	0.439578	0.0545334	0.0392343	0.908575	61.3295	61.3507	61.7087	2
BR817	Baton Rouge	East BR	70820	0	1	F	White	Married/Cohabiting	2-3	1	22.0448	1	Work from home	Office	Office/Home	33472	1.93076	0.209651	0.598429	0.463099	0.090821	0.0197979	0	0.232313	0.0289353	1403	885	224800	0.374058	0.0669891	0.0558039	0.891276	85.5238	85.4934	84.7164	3
BR818	Baton Rouge	Ascension	70734	0	1	M	White	Married/Cohabiting	4+	0	24.0283	1	Going in 100%	Public Facing	PF/Onsite	103284	1.05452	0.0257353	0.0681236	0.174795	0.0230289	0.0277127	0	0.808743	0.0202966	1761	1029	241800	0.310252	0.0801194	0.0264611	0.955131	56.8433	56.8553	57.1368	1
BR819	Baton Rouge	East BR	70791	0	3	M	Black	Married/Cohabiting	2-3	1	26.7797	2	Going in 100%	Office	Office/Onsite	86406	0.917298	0.0631497	0.188716	0.316803	0.0447374	0.0252423	0.00777552	0.736759	0.0320036	1583	897	215300	0.379893	0.0406669	0.0206803	0.916627	69.3318	69.3335	69.4512	2
BR820	Baton Rouge	East BR	70809	0	1	M	Other	Single	1	0	24.7972	2	Work from home	Office	Office/Home	105165	0.752149	0.0343602	0.0930078	0.20501	0.0315295	0.0174361	0.00252959	0.552263	0.0160809	1600	1157	268200	0.563323	0.0372199	0.0153453	0.958426	49.7074	49.7186	49.9129	1
BR821	Baton Rouge	East BR	70814	0	2	M	Black	Married/Cohabiting	4+	0	53.9726	4	Going in 100%	Other	Other/Onsite	54896	0.942989	0.123408	0.214046	0.34258	0.04981	0.020004	0.00560112	0.70074	0.0208042	1070	855	146500	0.257235	0.0542121	0.0488865	0.862566	97.3891	97.3884	97.2764	3
BR822	Baton Rouge	Livingston	70785	0	1	M	White	Married/Cohabiting	2-3	0	48.6838	4	Work from home	Other	Other/Home	76381	0.948987	0.0975023	0.206869	0.272762	0.0584364	0.0198737	0	0.849697	0.0238221	1274	822	161300	0.278562	0.0677838	0.0404207	0.839319	86.207	86.2126	86.3889	3
BR823	Baton Rouge	Livingston	70706	0	4	F	White	Divorced/Widowed	1	0	21.7267	1	Going in 100%	Health Care	HC/Onsite	80014	0.270268	0.060241	0.150394	0.222505	0.0220415	0.0233535	0.00144319	0.853582	0.0267646	1296	961	167300	0.339682	0.0487363	0.0307041	0.895929	83.4195	83.4339	83.6436	3
BR824	Baton Rouge	Ascension	70769	0	2	F	White	Single	2-3	0	22.8603	1	50/50	Office	Office/Both	103655	0.798791	0.066006	0.149974	0.202905	0.0237053	0.0169035	0.00127955	0.887265	0.0174423	1502	1124	223200	0.439578	0.0545334	0.0392343	0.908575	61.3295	61.3507	61.7087	2
BR825	Baton Rouge	Livingston	70706	0	2	F	Black	Married/Cohabiting	4+	1	29.1772	3	Going in 100%	Public Facing	PF/Onsite	80014	0.270268	0.060241	0.150394	0.222505	0.0220415	0.0233535	0.00144319	0.853582	0.0267646	1296	961	167300	0.339682	0.0487363	0.0307041	0.895929	83.4195	83.4339	83.6436	3
BR826	Baton Rouge	East BR	70809	0	4	F	Black	Single	1	2+	18.1054	1	50/50	Health Care	HC/Both	105165	0.752149	0.0343602	0.0930078	0.20501	0.0315295	0.0174361	0.00252959	0.552263	0.0160809	1600	1157	268200	0.563323	0.0372199	0.0153453	0.958426	49.7074	49.7186	49.9129	1
BR827	Baton Rouge	Ascension	70769	0	2	F	White	Divorced/Widowed	1	0	28.1889	3	Going in 100%	Health Care	HC/Onsite	103655	0.798791	0.066006	0.149974	0.202905	0.0237053	0.0169035	0.00127955	0.887265	0.0174423	1502	1124	223200	0.439578	0.0545334	0.0392343	0.908575	61.3295	61.3507	61.7087	2
BR828	Baton Rouge	Livingston	70726	0	3	F	White	Married/Cohabiting	2-3	1	41.5976	4	Unemployed	Unemployed/Unknown	Unemployed/Unknown	75587	0.89891	0.0789383	0.198334	0.33466	0.0482982	0.01446	0.0030002	0.76323	0.0281822	1327	922	162300	0.312788	0.0442916	0.0469587	0.874568	86.1959	86.2075	86.3684	3
BR829	Baton Rouge	East BR	70816	0	2	F	White	Single	4+	0	21.6308	1	Going in 100%	Office	Office/Onsite	71022	0.92723	0.0814948	0.232323	0.483327	0.0362203	0.0165105	0.00205667	0.489831	0.0158821	1360	965	185100	0.356393	0.0586708	0.0226029	0.934207	82.1648	82.1701	82.1621	2
BR830	Baton Rouge	Livingston	70706	0	4	M	White	Divorced/Widowed	2-3	1	38.6487	4	Unemployed	Unemployed/Unknown	Unemployed/Unknown	80014	0.270268	0.060241	0.150394	0.222505	0.0220415	0.0233535	0.00144319	0.853582	0.0267646	1296	961	167300	0.339682	0.0487363	0.0307041	0.895929	83.4195	83.4339	83.6436	3
BR831	Baton Rouge	East BR	70791	0	4	F	White	Married/Cohabiting	2-3	1	26.4312	2	Unemployed	Unemployed/Unknown	Unemployed/Unknown	86406	0.917298	0.0631497	0.188716	0.316803	0.0447374	0.0252423	0.00777552	0.736759	0.0320036	1583	897	215300	0.379893	0.0406669	0.0206803	0.916627	69.3318	69.3335	69.4512	2
BR832	Baton Rouge	East BR	70816	0	3	F	White	Single	2-3	0	33.7773	4	50/50	Office	Office/Both	71022	0.92723	0.0814948	0.232323	0.483327	0.0362203	0.0165105	0.00205667	0.489831	0.0158821	1360	965	185100	0.356393	0.0586708	0.0226029	0.934207	82.1648	82.1701	82.1621	2
BR833	Baton Rouge	East BR	70817	0	3	M	White	Married/Cohabiting	4+	2+	27.8757	2	Unemployed	Unemployed/Unknown	Unemployed/Unknown	100505	0.395949	0.0682521	0.111206	0.244343	0.00823934	0.0163987	0.00103992	0.805376	0.0242381	1492	1144	234600	0.497135	0.0348788	0.0151822	0.953221	59.6242	59.6415	59.9003	1
BR834	Baton Rouge	East BR	70714	0	4	M	White	Married/Cohabiting	2-3	2+	25.9324	2	Unemployed	Unemployed/Unknown	Unemployed/Unknown	65245	1.22702	0.125133	0.21943	0.507866	0.0156908	0.011187	0	0.734563	0.0310911	1149	972	140100	0.247278	0.0533909	0.0316224	0.892359	95.296	95.3105	95.3941	3
BR835	Baton Rouge	East BR	70816	0	3	M	White	Married/Cohabiting	4+	0	26.3083	2	Going in 100%	Office	Office/Onsite	71022	0.92723	0.0814948	0.232323	0.483327	0.0362203	0.0165105	0.00205667	0.489831	0.0158821	1360	965	185100	0.356393	0.0586708	0.0226029	0.934207	82.1648	82.1701	82.1621	2
BR836	Baton Rouge	East BR	70817	0	4	M	White	Married/Cohabiting	2-3	0	23.0103	1	Going in 100%	Office	Office/Onsite	100505	0.395949	0.0682521	0.111206	0.244343	0.00823934	0.0163987	0.00103992	0.805376	0.0242381	1492	1144	234600	0.497135	0.0348788	0.0151822	0.953221	59.6242	59.6415	59.9003	1
BR837	Baton Rouge	East BR	70818	0	4	M	White	Divorced/Widowed	4+	1	34.8641	4	Going in 100%	Other	Other/Onsite	86667	0.944606	0.0351623	0.152123	0.261967	0.0271903	0.0293875	0.015655	0.775886	0.0027465	1412	874	188900	0.372175	0.0296647	0.0260702	0.932899	75.782	75.7889	76.0173	2
BR838	Baton Rouge	East BR	70808	0	1	F	Black	Married/Cohabiting	2-3	0	40.8951	4	Going in 100%	Public Facing	PF/Onsite	118373	1.08473	0.0724944	0.236567	0.219019	0.0541519	0.0149232	0.00169917	0.591681	0.00775709	1957	1002	307100	0.554103	0.0501937	0.00733294	0.969308	35.4834	35.4833	35.7358	1
BR839	Baton Rouge	East BR	70810	0	4	F	Other	Married/Cohabiting	2-3	0	20.1953	1	Work from home	Office	Office/Home	106306	0.803805	0.0666116	0.148716	0.29268	0.0282504	0.0136491	0.000698324	0.684675	0.0213306	1667	1144	283700	0.516465	0.0291297	0.0148552	0.951777	45.4853	45.4921	45.6411	1
BR840	Baton Rouge	Livingston	70726	0	4	F	White	Married/Cohabiting	2-3	1	27.454	2	Unemployed	Unemployed/Unknown	Unemployed/Unknown	75587	0.89891	0.0789383	0.198334	0.33466	0.0482982	0.01446	0.0030002	0.76323	0.0281822	1327	922	162300	0.312788	0.0442916	0.0469587	0.874568	86.1959	86.2075	86.3684	3
BR841	Baton Rouge	Livingston	70785	0	4	F	White	Married/Cohabiting	2-3	2+	34.3262	4	Unemployed	Unemployed/Unknown	Unemployed/Unknown	76381	0.948987	0.0975023	0.206869	0.272762	0.0584364	0.0198737	0	0.849697	0.0238221	1274	822	161300	0.278562	0.0677838	0.0404207	0.839319	86.207	86.2126	86.3889	3
BR842	Baton Rouge	East BR	70810	0	1	M	White	Married/Cohabiting	4+	0	25.8456	2	Going in 100%	Office	Office/Onsite	106306	0.803805	0.0666116	0.148716	0.29268	0.0282504	0.0136491	0.000698324	0.684675	0.0213306	1667	1144	283700	0.516465	0.0291297	0.0148552	0.951777	45.4853	45.4921	45.6411	1
BR843	Baton Rouge	East BR	70809	0	4	F	White	Married/Cohabiting	2-3	1	36.4879	4	Unemployed	Unemployed/Unknown	Unemployed/Unknown	105165	0.752149	0.0343602	0.0930078	0.20501	0.0315295	0.0174361	0.00252959	0.552263	0.0160809	1600	1157	268200	0.563323	0.0372199	0.0153453	0.958426	49.7074	49.7186	49.9129	1
BR844	Baton Rouge	East BR	70815	0	4	M	White	Married/Cohabiting	2-3	1	36.2587	4	Work from home	Office	Office/Home	64333	1.05277	0.0933559	0.227197	0.406686	0.0584397	0.0212766	0.00643026	0.636879	0.0208038	1269	868	165300	0.28214	0.0626565	0.0414574	0.896885	89.4172	89.4183	89.3842	3
BR845	Baton Rouge	Ascension	70769	0	1	M	Other	Single	2-3	0	23.7455	1	Unemployed	Unemployed/Unknown	Unemployed/Unknown	103655	0.798791	0.066006	0.149974	0.202905	0.0237053	0.0169035	0.00127955	0.887265	0.0174423	1502	1124	223200	0.439578	0.0545334	0.0392343	0.908575	61.3295	61.3507	61.7087	2
BR846	Baton Rouge	Livingston	70726	0	2	M	Black	Married/Cohabiting	2-3	0	39.3765	4	Going in 100%	Other	Other/Onsite	75587	0.89891	0.0789383	0.198334	0.33466	0.0482982	0.01446	0.0030002	0.76323	0.0281822	1327	922	162300	0.312788	0.0442916	0.0469587	0.874568	86.1959	86.2075	86.3684	3
BR847	Baton Rouge	East BR	70805	0	3	M	Black	Married/Cohabiting	2-3	2+	31.5988	3	Going in 100%	Other	Other/Onsite	29929	1.9116	0.364956	0.546128	0.734361	0.198126	0.0314064	0.00521665	0.43905	0.0595124	880	739	77800	0.14932	0.161903	0.0589729	0.753454	123.071	123.07	122.843	3
BR848	Baton Rouge	East BR	70818	0	1	M	White	Single	1	0	24.208	1	Work from home	Other	Other/Home	86667	0.944606	0.0351623	0.152123	0.261967	0.0271903	0.0293875	0.015655	0.775886	0.0027465	1412	874	188900	0.372175	0.0296647	0.0260702	0.932899	75.782	75.7889	76.0173	2
BR849	Baton Rouge	East BR	70791	1	2	F	Black	Single	1	0	31.8821	3	Going in 100%	Health Care	HC/Onsite	86406	0.917298	0.0631497	0.188716	0.316803	0.0447374	0.0252423	0.00777552	0.736759	0.0320036	1583	897	215300	0.379893	0.0406669	0.0206803	0.916627	69.3318	69.3335	69.4512	2
BR850	Baton Rouge	East BR	70816	0	4	M	Black	Single	1	0	29.2859	3	Going in 100%	Health Care	HC/Onsite	71022	0.92723	0.0814948	0.232323	0.483327	0.0362203	0.0165105	0.00205667	0.489831	0.0158821	1360	965	185100	0.356393	0.0586708	0.0226029	0.934207	82.1648	82.1701	82.1621	2
BR851	Baton Rouge	East BR	70818	0	3	F	Black	Divorced/Widowed	2-3	1	33.6701	4	Going in 100%	Public Facing	PF/Onsite	86667	0.944606	0.0351623	0.152123	0.261967	0.0271903	0.0293875	0.015655	0.775886	0.0027465	1412	874	188900	0.372175	0.0296647	0.0260702	0.932899	75.782	75.7889	76.0173	2
BR852	Baton Rouge	East BR	70791	0	1	F	White	Married/Cohabiting	4+	0	21.7872	1	50/50	Public Facing	PF/Both	86406	0.917298	0.0631497	0.188716	0.316803	0.0447374	0.0252423	0.00777552	0.736759	0.0320036	1583	897	215300	0.379893	0.0406669	0.0206803	0.916627	69.3318	69.3335	69.4512	2
BR853	Baton Rouge	Livingston	70706	0	3	F	White	Married/Cohabiting	2-3	0	32.4462	3	Going in 100%	Health Care	HC/Onsite	80014	0.270268	0.060241	0.150394	0.222505	0.0220415	0.0233535	0.00144319	0.853582	0.0267646	1296	961	167300	0.339682	0.0487363	0.0307041	0.895929	83.4195	83.4339	83.6436	3
BR854	Baton Rouge	East BR	70739	0	4	F	White	Married/Cohabiting	2-3	1	33.1219	4	Unemployed	Unemployed/Unknown	Unemployed/Unknown	91396	0.614195	0.0782034	0.194119	0.220198	0.0187861	0.0179604	0	0.902973	0.0080512	1470	851	217300	0.384971	0.0230179	0.0197926	0.914755	67.1426	67.1423	67.3279	2
BR855	Baton Rouge	East BR	70818	0	4	F	White	Married/Cohabiting	2-3	2+	23.616	1	Unemployed	Unemployed/Unknown	Unemployed/Unknown	86667	0.944606	0.0351623	0.152123	0.261967	0.0271903	0.0293875	0.015655	0.775886	0.0027465	1412	874	188900	0.372175	0.0296647	0.0260702	0.932899	75.782	75.7889	76.0173	2
BR856	Baton Rouge	Livingston	70706	0	3	F	White	Married/Cohabiting	2-3	1	36.3239	4	50/50	Health Care	HC/Both	80014	0.270268	0.060241	0.150394	0.222505	0.0220415	0.0233535	0.00144319	0.853582	0.0267646	1296	961	167300	0.339682	0.0487363	0.0307041	0.895929	83.4195	83.4339	83.6436	3
BR857	Baton Rouge	East BR	70808	0	3	F	White	Married/Cohabiting	2-3	1	39.8526	4	Work from home	Office	Office/Home	118373	1.08473	0.0724944	0.236567	0.219019	0.0541519	0.0149232	0.00169917	0.591681	0.00775709	1957	1002	307100	0.554103	0.0501937	0.00733294	0.969308	35.4834	35.4833	35.7358	1
BR858	Baton Rouge	Ascension	70737	0	3	F	White	Married/Cohabiting	2-3	1	24.6258	2	Work from home	Office	Office/Home	82482	0.785173	0.0784601	0.153621	0.357829	0.0439198	0.0251333	0.0033638	0.744224	0.0178979	1324	1009	176400	0.347682	0.049071	0.023529	0.89657	80.301	80.317	80.5285	2
BR859	Baton Rouge	East BR	70802	0	4	F	Black	Divorced/Widowed	2-3	2+	30.4651	3	Unemployed	Unemployed/Unknown	Unemployed/Unknown	35246	1.9685	0.288	0.537482	0.776446	0.207776	0.0361846	0.00217729	0.357076	0.0289269	930	748	72300	0.243333	0.150476	0.0610049	0.788387	122.551	122.555	122.438	3
BR860	Baton Rouge	East BR	70805	0	4	F	Other	Single	4+	2+	36.5765	4	50/50	Public Facing	PF/Both	29929	1.9116	0.364956	0.546128	0.734361	0.198126	0.0314064	0.00521665	0.43905	0.0595124	880	739	77800	0.14932	0.161903	0.0589729	0.753454	123.071	123.07	122.843	3
BR861	Baton Rouge	East BR	70817	0	1	M	White	Single	2-3	0	24.4097	2	Going in 100%	Health Care	HC/Onsite	100505	0.395949	0.0682521	0.111206	0.244343	0.00823934	0.0163987	0.00103992	0.805376	0.0242381	1492	1144	234600	0.497135	0.0348788	0.0151822	0.953221	59.6242	59.6415	59.9003	1
BR862	Baton Rouge	East BR	70815	0	3	F	White	Married/Cohabiting	2-3	1	29.0496	3	Going in 100%	Office	Office/Onsite	64333	1.05277	0.0933559	0.227197	0.406686	0.0584397	0.0212766	0.00643026	0.636879	0.0208038	1269	868	165300	0.28214	0.0626565	0.0414574	0.896885	89.4172	89.4183	89.3842	3
BR863	Baton Rouge	Livingston	70726	1	1	F	Black	Single	2-3	0	20.3587	1	Going in 100%	Public Facing	PF/Onsite	75587	0.89891	0.0789383	0.198334	0.33466	0.0482982	0.01446	0.0030002	0.76323	0.0281822	1327	922	162300	0.312788	0.0442916	0.0469587	0.874568	86.1959	86.2075	86.3684	3
BR864	Baton Rouge	Livingston	70706	1	2	F	White	Married/Cohabiting	4+	0	38.967	4	Going in 100%	Public Facing	PF/Onsite	80014	0.270268	0.060241	0.150394	0.222505	0.0220415	0.0233535	0.00144319	0.853582	0.0267646	1296	961	167300	0.339682	0.0487363	0.0307041	0.895929	83.4195	83.4339	83.6436	3
BR865	Baton Rouge	East BR	70816	0	1	F	Black	Single	2-3	0	24.0283	1	Unemployed	Unemployed/Unknown	Unemployed/Unknown	71022	0.92723	0.0814948	0.232323	0.483327	0.0362203	0.0165105	0.00205667	0.489831	0.0158821	1360	965	185100	0.356393	0.0586708	0.0226029	0.934207	82.1648	82.1701	82.1621	2
BR866	Baton Rouge	Ascension	70769	0	4	F	Other	Married/Cohabiting	2-3	0	21.763	1	Unemployed	Unemployed/Unknown	Unemployed/Unknown	103655	0.798791	0.066006	0.149974	0.202905	0.0237053	0.0169035	0.00127955	0.887265	0.0174423	1502	1124	223200	0.439578	0.0545334	0.0392343	0.908575	61.3295	61.3507	61.7087	2
BR867	Baton Rouge	East BR	70815	0	3	M	Black	Married/Cohabiting	4+	1	30.8605	3	50/50	Office	Office/Both	64333	1.05277	0.0933559	0.227197	0.406686	0.0584397	0.0212766	0.00643026	0.636879	0.0208038	1269	868	165300	0.28214	0.0626565	0.0414574	0.896885	89.4172	89.4183	89.3842	3
BR868	Baton Rouge	East BR	70812	1	3	F	Black	Married/Cohabiting	2-3	1	30.9841	3	Going in 100%	Public Facing	PF/Onsite	45531	1.03892	0.238935	0.420244	0.706265	0.0916598	0.0333058	0	0.592898	0.0789981	933	908	111000	0.214213	0.109798	0.0297781	0.864996	109.405	109.412	109.296	3
BR869	Baton Rouge	Ascension	70769	0	1	F	White	Married/Cohabiting	2-3	0	37.7588	4	Going in 100%	Office	Office/Onsite	103655	0.798791	0.066006	0.149974	0.202905	0.0237053	0.0169035	0.00127955	0.887265	0.0174423	1502	1124	223200	0.439578	0.0545334	0.0392343	0.908575	61.3295	61.3507	61.7087	2
BR870	Baton Rouge	East BR	70739	0	4	M	White	Married/Cohabiting	2-3	2+	31.8682	3	Unemployed	Unemployed/Unknown	Unemployed/Unknown	91396	0.614195	0.0782034	0.194119	0.220198	0.0187861	0.0179604	0	0.902973	0.0080512	1470	851	217300	0.384971	0.0230179	0.0197926	0.914755	67.1426	67.1423	67.3279	2
BR871	Baton Rouge	East BR	70810	0	2	F	Black	Married/Cohabiting	2-3	2+	34.3262	4	50/50	Other	Other/Both	106306	0.803805	0.0666116	0.148716	0.29268	0.0282504	0.0136491	0.000698324	0.684675	0.0213306	1667	1144	283700	0.516465	0.0291297	0.0148552	0.951777	45.4853	45.4921	45.6411	1
BR872	Baton Rouge	East BR	70806	0	1	F	White	Single	2-3	0	23.1702	1	Work from home	Health Care	HC/Home	65949	1.28213	0.166006	0.352112	0.526996	0.149879	0.0252223	0.000485044	0.444462	0.0254648	1481	788	225200	0.459699	0.0718983	0.0353402	0.890827	74.0968	74.0774	73.8219	2
BR873	Baton Rouge	East BR	70814	0	3	F	Black	Single	2-3	0	21.7872	1	50/50	Public Facing	PF/Both	54896	0.942989	0.123408	0.214046	0.34258	0.04981	0.020004	0.00560112	0.70074	0.0208042	1070	855	146500	0.257235	0.0542121	0.0488865	0.862566	97.3891	97.3884	97.2764	3
BR874	Baton Rouge	East BR	70808	0	1	F	White	Single	2-3	0	21.1417	1	Going in 100%	Health Care	HC/Onsite	118373	1.08473	0.0724944	0.236567	0.219019	0.0541519	0.0149232	0.00169917	0.591681	0.00775709	1957	1002	307100	0.554103	0.0501937	0.00733294	0.969308	35.4834	35.4833	35.7358	1
BR875	Baton Rouge	East BR	70807	0	2	F	Black	Divorced/Widowed	1	2+	31.5633	3	Work from home	Office	Office/Home	41307	1.79901	0.246364	0.402252	0.677078	0.158682	0.0205331	0.00414265	0.477125	0.0349424	990	682	82300	0.168978	0.134626	0.0464475	0.818293	117.98	117.98	117.921	3
BR876	Baton Rouge	Livingston	70754	0	3	F	White	Married/Cohabiting	2-3	0	32.3371	3	Work from home	Public Facing	PF/Home	64591	0.657058	0.0644058	0.221921	0.251937	0.050287	0.0195178	0	0.809414	0.0365098	1229	984	154000	0.276489	0.031277	0.0553625	0.816771	92.0826	92.0941	92.1108	3
BR877	Baton Rouge	East BR	70806	0	2	M	White	Married/Cohabiting	2-3	2+	32.2773	3	50/50	Office	Office/Both	65949	1.28213	0.166006	0.352112	0.526996	0.149879	0.0252223	0.000485044	0.444462	0.0254648	1481	788	225200	0.459699	0.0718983	0.0353402	0.890827	74.0968	74.0774	73.8219	2
BR878	Baton Rouge	Livingston	70726	0	3	F	Black	Married/Cohabiting	4+	0	29.6175	3	50/50	Public Facing	PF/Both	75587	0.89891	0.0789383	0.198334	0.33466	0.0482982	0.01446	0.0030002	0.76323	0.0281822	1327	922	162300	0.312788	0.0442916	0.0469587	0.874568	86.1959	86.2075	86.3684	3
BR879	Baton Rouge	East BR	70817	0	1	F	Other	Married/Cohabiting	4+	0	25.6035	2	50/50	Public Facing	PF/Both	100505	0.395949	0.0682521	0.111206	0.244343	0.00823934	0.0163987	0.00103992	0.805376	0.0242381	1492	1144	234600	0.497135	0.0348788	0.0151822	0.953221	59.6242	59.6415	59.9003	1
BR880	Baton Rouge	East BR	70812	0	2	F	Black	Single	2-3	0	37.3614	4	Going in 100%	Office	Office/Onsite	45531	1.03892	0.238935	0.420244	0.706265	0.0916598	0.0333058	0	0.592898	0.0789981	933	908	111000	0.214213	0.109798	0.0297781	0.864996	109.405	109.412	109.296	3
BR881	Baton Rouge	East BR	70810	0	1	M	Other	Married/Cohabiting	4+	0	23.6253	1	Going in 100%	Health Care	HC/Onsite	106306	0.803805	0.0666116	0.148716	0.29268	0.0282504	0.0136491	0.000698324	0.684675	0.0213306	1667	1144	283700	0.516465	0.0291297	0.0148552	0.951777	45.4853	45.4921	45.6411	1
BR882	Baton Rouge	Livingston	70726	1	1	M	White	Married/Cohabiting	2-3	0	31.7465	3	Work from home	Other	Other/Home	75587	0.89891	0.0789383	0.198334	0.33466	0.0482982	0.01446	0.0030002	0.76323	0.0281822	1327	922	162300	0.312788	0.0442916	0.0469587	0.874568	86.1959	86.2075	86.3684	3
BR883	Baton Rouge	East BR	70817	0	4	F	White	Married/Cohabiting	2-3	0	22.7077	1	Unemployed	Unemployed/Unknown	Unemployed/Unknown	100505	0.395949	0.0682521	0.111206	0.244343	0.00823934	0.0163987	0.00103992	0.805376	0.0242381	1492	1144	234600	0.497135	0.0348788	0.0151822	0.953221	59.6242	59.6415	59.9003	1
BR884	Baton Rouge	Livingston	70706	0	3	F	White	Married/Cohabiting	2-3	0	27.4324	2	50/50	Health Care	HC/Both	80014	0.270268	0.060241	0.150394	0.222505	0.0220415	0.0233535	0.00144319	0.853582	0.0267646	1296	961	167300	0.339682	0.0487363	0.0307041	0.895929	83.4195	83.4339	83.6436	3
BR885	Baton Rouge	East BR	70814	1	1	F	Black	Single	2-3	0	21.2547	1	Going in 100%	Public Facing	PF/Onsite	54896	0.942989	0.123408	0.214046	0.34258	0.04981	0.020004	0.00560112	0.70074	0.0208042	1070	855	146500	0.257235	0.0542121	0.0488865	0.862566	97.3891	97.3884	97.2764	3
BR886	Baton Rouge	Livingston	70726	0	3	M	Black	Married/Cohabiting	4+	0	26.3839	2	Work from home	Public Facing	PF/Home	75587	0.89891	0.0789383	0.198334	0.33466	0.0482982	0.01446	0.0030002	0.76323	0.0281822	1327	922	162300	0.312788	0.0442916	0.0469587	0.874568	86.1959	86.2075	86.3684	3
BR887	Baton Rouge	East BR	70815	0	1	M	Other	Married/Cohabiting	2-3	1	21.6975	1	Work from home	Public Facing	PF/Home	64333	1.05277	0.0933559	0.227197	0.406686	0.0584397	0.0212766	0.00643026	0.636879	0.0208038	1269	868	165300	0.28214	0.0626565	0.0414574	0.896885	89.4172	89.4183	89.3842	3
BR888	Baton Rouge	Livingston	70726	0	1	F	White	Single	2-3	0	23.026	1	Going in 100%	Office	Office/Onsite	75587	0.89891	0.0789383	0.198334	0.33466	0.0482982	0.01446	0.0030002	0.76323	0.0281822	1327	922	162300	0.312788	0.0442916	0.0469587	0.874568	86.1959	86.2075	86.3684	3
BR889	Baton Rouge	East BR	70816	0	2	M	White	Single	2-3	0	21.9247	1	Going in 100%	Other	Other/Onsite	71022	0.92723	0.0814948	0.232323	0.483327	0.0362203	0.0165105	0.00205667	0.489831	0.0158821	1360	965	185100	0.356393	0.0586708	0.0226029	0.934207	82.1648	82.1701	82.1621	2
BR890	Baton Rouge	East BR	70714	0	2	M	Other	Married/Cohabiting	2-3	0	32.6099	3	Going in 100%	Public Facing	PF/Onsite	65245	1.22702	0.125133	0.21943	0.507866	0.0156908	0.011187	0	0.734563	0.0310911	1149	972	140100	0.247278	0.0533909	0.0316224	0.892359	95.296	95.3105	95.3941	3
BR891	Baton Rouge	East BR	70816	0	2	F	White	Single	2-3	0	29.0496	3	Work from home	Other	Other/Home	71022	0.92723	0.0814948	0.232323	0.483327	0.0362203	0.0165105	0.00205667	0.489831	0.0158821	1360	965	185100	0.356393	0.0586708	0.0226029	0.934207	82.1648	82.1701	82.1621	2
BR892	Baton Rouge	East BR	70810	0	1	M	White	Single	2-3	0	21.1974	1	50/50	Public Facing	PF/Both	106306	0.803805	0.0666116	0.148716	0.29268	0.0282504	0.0136491	0.000698324	0.684675	0.0213306	1667	1144	283700	0.516465	0.0291297	0.0148552	0.951777	45.4853	45.4921	45.6411	1
BR893	Baton Rouge	East BR	70810	0	2	F	White	Married/Cohabiting	4+	0	22.9169	1	Going in 100%	Office	Office/Onsite	106306	0.803805	0.0666116	0.148716	0.29268	0.0282504	0.0136491	0.000698324	0.684675	0.0213306	1667	1144	283700	0.516465	0.0291297	0.0148552	0.951777	45.4853	45.4921	45.6411	1
BR894	Baton Rouge	East BR	70810	0	3	M	White	Married/Cohabiting	2-3	1	25.8456	2	Work from home	Public Facing	PF/Home	106306	0.803805	0.0666116	0.148716	0.29268	0.0282504	0.0136491	0.000698324	0.684675	0.0213306	1667	1144	283700	0.516465	0.0291297	0.0148552	0.951777	45.4853	45.4921	45.6411	1
BR895	Baton Rouge	East BR	70815	0	4	F	White	Married/Cohabiting	2-3	1	36.0425	4	50/50	Office	Office/Both	64333	1.05277	0.0933559	0.227197	0.406686	0.0584397	0.0212766	0.00643026	0.636879	0.0208038	1269	868	165300	0.28214	0.0626565	0.0414574	0.896885	89.4172	89.4183	89.3842	3
BR896	Baton Rouge	East BR	70810	0	3	F	White	Married/Cohabiting	4+	0	21.7872	1	50/50	Office	Office/Both	106306	0.803805	0.0666116	0.148716	0.29268	0.0282504	0.0136491	0.000698324	0.684675	0.0213306	1667	1144	283700	0.516465	0.0291297	0.0148552	0.951777	45.4853	45.4921	45.6411	1
BR897	Baton Rouge	East BR	70814	0	3	F	Black	Single	1	1	28.717	3	Work from home	Office	Office/Home	54896	0.942989	0.123408	0.214046	0.34258	0.04981	0.020004	0.00560112	0.70074	0.0208042	1070	855	146500	0.257235	0.0542121	0.0488865	0.862566	97.3891	97.3884	97.2764	3
BR898	Baton Rouge	East BR	70806	0	3	F	White	Single	1	1	39.4751	4	Work from home	Office	Office/Home	65949	1.28213	0.166006	0.352112	0.526996	0.149879	0.0252223	0.000485044	0.444462	0.0254648	1481	788	225200	0.459699	0.0718983	0.0353402	0.890827	74.0968	74.0774	73.8219	2
BR899	Baton Rouge	Ascension	70769	0	1	F	White	Single	1	0	31.2368	3	Going in 100%	Health Care	HC/Onsite	103655	0.798791	0.066006	0.149974	0.202905	0.0237053	0.0169035	0.00127955	0.887265	0.0174423	1502	1124	223200	0.439578	0.0545334	0.0392343	0.908575	61.3295	61.3507	61.7087	2
BR900	Baton Rouge	Ascension	70769	0	3	M	White	Married/Cohabiting	2-3	1	39.0478	4	Going in 100%	Office	Office/Onsite	103655	0.798791	0.066006	0.149974	0.202905	0.0237053	0.0169035	0.00127955	0.887265	0.0174423	1502	1124	223200	0.439578	0.0545334	0.0392343	0.908575	61.3295	61.3507	61.7087	2
BR901	Baton Rouge	East BR	70808	0	2	F	Black	Single	2-3	2+	27.6326	2	Work from home	Public Facing	PF/Home	118373	1.08473	0.0724944	0.236567	0.219019	0.0541519	0.0149232	0.00169917	0.591681	0.00775709	1957	1002	307100	0.554103	0.0501937	0.00733294	0.969308	35.4834	35.4833	35.7358	1
BR902	Baton Rouge	East BR	70802	0	2	F	Black	Married/Cohabiting	4+	0	28.3396	3	Unemployed	Unemployed/Unknown	Unemployed/Unknown	35246	1.9685	0.288	0.537482	0.776446	0.207776	0.0361846	0.00217729	0.357076	0.0289269	930	748	72300	0.243333	0.150476	0.0610049	0.788387	122.551	122.555	122.438	3
BR903	Baton Rouge	East BR	70791	0	4	F	White	Married/Cohabiting	2-3	1	41.0083	4	Unemployed	Unemployed/Unknown	Unemployed/Unknown	86406	0.917298	0.0631497	0.188716	0.316803	0.0447374	0.0252423	0.00777552	0.736759	0.0320036	1583	897	215300	0.379893	0.0406669	0.0206803	0.916627	69.3318	69.3335	69.4512	2
BR904	Baton Rouge	Livingston	70726	0	3	M	White	Married/Cohabiting	4+	1	27.8913	2	Going in 100%	Office	Office/Onsite	75587	0.89891	0.0789383	0.198334	0.33466	0.0482982	0.01446	0.0030002	0.76323	0.0281822	1327	922	162300	0.312788	0.0442916	0.0469587	0.874568	86.1959	86.2075	86.3684	3
BR905	Baton Rouge	Ascension	70769	0	2	F	White	Married/Cohabiting	2-3	0	31.09	3	Going in 100%	Health Care	HC/Onsite	103655	0.798791	0.066006	0.149974	0.202905	0.0237053	0.0169035	0.00127955	0.887265	0.0174423	1502	1124	223200	0.439578	0.0545334	0.0392343	0.908575	61.3295	61.3507	61.7087	2
BR906	Baton Rouge	East BR	70806	0	1	F	White	Married/Cohabiting	2-3	1	29.9503	3	Work from home	Other	Other/Home	65949	1.28213	0.166006	0.352112	0.526996	0.149879	0.0252223	0.000485044	0.444462	0.0254648	1481	788	225200	0.459699	0.0718983	0.0353402	0.890827	74.0968	74.0774	73.8219	2
BR907	Baton Rouge	Ascension	70769	0	3	M	Black	Married/Cohabiting	2-3	1	32.6871	3	Going in 100%	Public Facing	PF/Onsite	103655	0.798791	0.066006	0.149974	0.202905	0.0237053	0.0169035	0.00127955	0.887265	0.0174423	1502	1124	223200	0.439578	0.0545334	0.0392343	0.908575	61.3295	61.3507	61.7087	2
BR908	Baton Rouge	East BR	70808	0	4	F	White	Married/Cohabiting	2-3	2+	29.3724	3	Unemployed	Unemployed/Unknown	Unemployed/Unknown	118373	1.08473	0.0724944	0.236567	0.219019	0.0541519	0.0149232	0.00169917	0.591681	0.00775709	1957	1002	307100	0.554103	0.0501937	0.00733294	0.969308	35.4834	35.4833	35.7358	1
BR909	Baton Rouge	East BR	70808	0	4	F	White	Divorced/Widowed	2-3	1	24.5432	2	Going in 100%	Office	Office/Onsite	118373	1.08473	0.0724944	0.236567	0.219019	0.0541519	0.0149232	0.00169917	0.591681	0.00775709	1957	1002	307100	0.554103	0.0501937	0.00733294	0.969308	35.4834	35.4833	35.7358	1
BR910	Baton Rouge	East BR	70808	0	1	M	White	Single	2-3	0	25.6204	2	Unemployed	Unemployed/Unknown	Unemployed/Unknown	118373	1.08473	0.0724944	0.236567	0.219019	0.0541519	0.0149232	0.00169917	0.591681	0.00775709	1957	1002	307100	0.554103	0.0501937	0.00733294	0.969308	35.4834	35.4833	35.7358	1
BR911	Baton Rouge	Ascension	70737	1	1	F	Black	Married/Cohabiting	4+	0	30.7242	3	Going in 100%	Office	Office/Onsite	82482	0.785173	0.0784601	0.153621	0.357829	0.0439198	0.0251333	0.0033638	0.744224	0.0178979	1324	1009	176400	0.347682	0.049071	0.023529	0.89657	80.301	80.317	80.5285	2
BR912	Baton Rouge	East BR	70808	0	1	F	White	Single	1	1	26.5684	2	Going in 100%	Public Facing	PF/Onsite	118373	1.08473	0.0724944	0.236567	0.219019	0.0541519	0.0149232	0.00169917	0.591681	0.00775709	1957	1002	307100	0.554103	0.0501937	0.00733294	0.969308	35.4834	35.4833	35.7358	1
BR913	Baton Rouge	Ascension	70737	0	3	M	Black	Married/Cohabiting	4+	1	28.1889	3	Going in 100%	Public Facing	PF/Onsite	82482	0.785173	0.0784601	0.153621	0.357829	0.0439198	0.0251333	0.0033638	0.744224	0.0178979	1324	1009	176400	0.347682	0.049071	0.023529	0.89657	80.301	80.317	80.5285	2
BR914	Baton Rouge	East BR	70805	0	3	F	Black	Single	2-3	2+	33.7773	4	Unemployed	Unemployed/Unknown	Unemployed/Unknown	29929	1.9116	0.364956	0.546128	0.734361	0.198126	0.0314064	0.00521665	0.43905	0.0595124	880	739	77800	0.14932	0.161903	0.0589729	0.753454	123.071	123.07	122.843	3
BR915	Baton Rouge	East BR	70808	0	2	M	White	Married/Cohabiting	4+	0	29.6464	3	Going in 100%	Health Care	HC/Onsite	118373	1.08473	0.0724944	0.236567	0.219019	0.0541519	0.0149232	0.00169917	0.591681	0.00775709	1957	1002	307100	0.554103	0.0501937	0.00733294	0.969308	35.4834	35.4833	35.7358	1
BR916	Baton Rouge	Livingston	70726	0	2	F	White	Divorced/Widowed	2-3	0	20.5957	1	Going in 100%	Health Care	HC/Onsite	75587	0.89891	0.0789383	0.198334	0.33466	0.0482982	0.01446	0.0030002	0.76323	0.0281822	1327	922	162300	0.312788	0.0442916	0.0469587	0.874568	86.1959	86.2075	86.3684	3
BR917	Baton Rouge	Livingston	70706	0	1	F	White	Married/Cohabiting	4+	0	25.7864	2	Going in 100%	Public Facing	PF/Onsite	80014	0.270268	0.060241	0.150394	0.222505	0.0220415	0.0233535	0.00144319	0.853582	0.0267646	1296	961	167300	0.339682	0.0487363	0.0307041	0.895929	83.4195	83.4339	83.6436	3
BR918	Baton Rouge	East BR	70809	0	1	F	Other	Married/Cohabiting	2-3	0	32.2666	3	50/50	Office	Office/Both	105165	0.752149	0.0343602	0.0930078	0.20501	0.0315295	0.0174361	0.00252959	0.552263	0.0160809	1600	1157	268200	0.563323	0.0372199	0.0153453	0.958426	49.7074	49.7186	49.9129	1
BR919	Baton Rouge	East BR	70806	0	1	M	White	Married/Cohabiting	2-3	0	18.5595	1	Work from home	Office	Office/Home	65949	1.28213	0.166006	0.352112	0.526996	0.149879	0.0252223	0.000485044	0.444462	0.0254648	1481	788	225200	0.459699	0.0718983	0.0353402	0.890827	74.0968	74.0774	73.8219	2
BR920	Baton Rouge	East BR	70809	0	1	F	White	Married/Cohabiting	2-3	0	22.5941	1	Work from home	Health Care	HC/Home	105165	0.752149	0.0343602	0.0930078	0.20501	0.0315295	0.0174361	0.00252959	0.552263	0.0160809	1600	1157	268200	0.563323	0.0372199	0.0153453	0.958426	49.7074	49.7186	49.9129	1
BR921	Baton Rouge	East BR	70818	0	1	F	Other	Married/Cohabiting	2-3	0	30.0682	3	50/50	Office	Office/Both	86667	0.944606	0.0351623	0.152123	0.261967	0.0271903	0.0293875	0.015655	0.775886	0.0027465	1412	874	188900	0.372175	0.0296647	0.0260702	0.932899	75.782	75.7889	76.0173	2
BR922	Baton Rouge	East BR	70810	0	2	M	White	Divorced/Widowed	2-3	0	28.8862	3	Going in 100%	Office	Office/Onsite	106306	0.803805	0.0666116	0.148716	0.29268	0.0282504	0.0136491	0.000698324	0.684675	0.0213306	1667	1144	283700	0.516465	0.0291297	0.0148552	0.951777	45.4853	45.4921	45.6411	1
BR923	Baton Rouge	East BR	70818	0	4	M	White	Married/Cohabiting	2-3	1	23.4908	1	Work from home	Other	Other/Home	86667	0.944606	0.0351623	0.152123	0.261967	0.0271903	0.0293875	0.015655	0.775886	0.0027465	1412	874	188900	0.372175	0.0296647	0.0260702	0.932899	75.782	75.7889	76.0173	2
BR924	Baton Rouge	East BR	70817	0	1	M	Other	Single	4+	0	25.8245	2	Going in 100%	Other	Other/Onsite	100505	0.395949	0.0682521	0.111206	0.244343	0.00823934	0.0163987	0.00103992	0.805376	0.0242381	1492	1144	234600	0.497135	0.0348788	0.0151822	0.953221	59.6242	59.6415	59.9003	1
BR925	Baton Rouge	East BR	70806	0	3	M	White	Single	1	2+	30.2248	3	Work from home	Office	Office/Home	65949	1.28213	0.166006	0.352112	0.526996	0.149879	0.0252223	0.000485044	0.444462	0.0254648	1481	788	225200	0.459699	0.0718983	0.0353402	0.890827	74.0968	74.0774	73.8219	2
BR926	Baton Rouge	East BR	70808	0	2	F	Black	Single	2-3	0	29.755	3	Unemployed	Unemployed/Unknown	Unemployed/Unknown	118373	1.08473	0.0724944	0.236567	0.219019	0.0541519	0.0149232	0.00169917	0.591681	0.00775709	1957	1002	307100	0.554103	0.0501937	0.00733294	0.969308	35.4834	35.4833	35.7358	1
BR927	Baton Rouge	Livingston	70706	0	1	F	White	Married/Cohabiting	4+	0	27.9854	2	Unemployed	Unemployed/Unknown	Unemployed/Unknown	80014	0.270268	0.060241	0.150394	0.222505	0.0220415	0.0233535	0.00144319	0.853582	0.0267646	1296	961	167300	0.339682	0.0487363	0.0307041	0.895929	83.4195	83.4339	83.6436	3
BR928	Baton Rouge	East BR	70810	0	4	M	White	Married/Cohabiting	2-3	1	32.5463	3	Going in 100%	Health Care	HC/Onsite	106306	0.803805	0.0666116	0.148716	0.29268	0.0282504	0.0136491	0.000698324	0.684675	0.0213306	1667	1144	283700	0.516465	0.0291297	0.0148552	0.951777	45.4853	45.4921	45.6411	1
BR929	Baton Rouge	East BR	70805	0	2	F	Black	Single	2-3	1	24.3716	2	Going in 100%	Health Care	HC/Onsite	29929	1.9116	0.364956	0.546128	0.734361	0.198126	0.0314064	0.00521665	0.43905	0.0595124	880	739	77800	0.14932	0.161903	0.0589729	0.753454	123.071	123.07	122.843	3
BR930	Baton Rouge	East BR	70808	0	3	F	Black	Married/Cohabiting	2-3	1	39.8326	4	Going in 100%	Health Care	HC/Onsite	118373	1.08473	0.0724944	0.236567	0.219019	0.0541519	0.0149232	0.00169917	0.591681	0.00775709	1957	1002	307100	0.554103	0.0501937	0.00733294	0.969308	35.4834	35.4833	35.7358	1
BR931	Baton Rouge	East BR	70809	0	2	F	White	Single	1	0	30.7822	3	Going in 100%	Office	Office/Onsite	105165	0.752149	0.0343602	0.0930078	0.20501	0.0315295	0.0174361	0.00252959	0.552263	0.0160809	1600	1157	268200	0.563323	0.0372199	0.0153453	0.958426	49.7074	49.7186	49.9129	1
BR932	Baton Rouge	East BR	70807	0	4	M	Black	Divorced/Widowed	1	2+	26.6225	2	Unemployed	Unemployed/Unknown	Unemployed/Unknown	41307	1.79901	0.246364	0.402252	0.677078	0.158682	0.0205331	0.00414265	0.477125	0.0349424	990	682	82300	0.168978	0.134626	0.0464475	0.818293	117.98	117.98	117.921	3
BR933	Baton Rouge	West BR	70767	0	2	M	White	Single	1	0	22.6382	1	50/50	Office	Office/Both	68504	1.15369	0.1149	0.238134	0.424902	0.075371	0.0248458	0.00416875	0.702685	0.0298483	1364	842	173800	0.320247	0.0621782	0.0482833	0.827343	85.8539	85.8538	85.8536	3
BR934	Baton Rouge	Ascension	70769	0	1	F	Other	Married/Cohabiting	2-3	0	21.4539	1	Going in 100%	Health Care	HC/Onsite	103655	0.798791	0.066006	0.149974	0.202905	0.0237053	0.0169035	0.00127955	0.887265	0.0174423	1502	1124	223200	0.439578	0.0545334	0.0392343	0.908575	61.3295	61.3507	61.7087	2
BR935	Baton Rouge	Livingston	70754	0	2	F	White	Divorced/Widowed	2-3	0	24.7764	2	Unemployed	Unemployed/Unknown	Unemployed/Unknown	64591	0.657058	0.0644058	0.221921	0.251937	0.050287	0.0195178	0	0.809414	0.0365098	1229	984	154000	0.276489	0.031277	0.0553625	0.816771	92.0826	92.0941	92.1108	3
BR936	Baton Rouge	Livingston	70706	0	4	F	White	Divorced/Widowed	1	2+	28.3468	3	Unemployed	Unemployed/Unknown	Unemployed/Unknown	80014	0.270268	0.060241	0.150394	0.222505	0.0220415	0.0233535	0.00144319	0.853582	0.0267646	1296	961	167300	0.339682	0.0487363	0.0307041	0.895929	83.4195	83.4339	83.6436	3
BR937	Baton Rouge	Livingston	70726	0	1	M	White	Married/Cohabiting	2-3	0	33.4695	4	Going in 100%	Office	Office/Onsite	75587	0.89891	0.0789383	0.198334	0.33466	0.0482982	0.01446	0.0030002	0.76323	0.0281822	1327	922	162300	0.312788	0.0442916	0.0469587	0.874568	86.1959	86.2075	86.3684	3
BR938	Baton Rouge	East BR	70807	0	3	F	Black	Single	4+	1	35.1843	4	Unemployed	Unemployed/Unknown	Unemployed/Unknown	41307	1.79901	0.246364	0.402252	0.677078	0.158682	0.0205331	0.00414265	0.477125	0.0349424	990	682	82300	0.168978	0.134626	0.0464475	0.818293	117.98	117.98	117.921	3
BR939	Baton Rouge	East BR	70816	0	4	F	White	Single	1	0	26.2142	2	Going in 100%	Office	Office/Onsite	71022	0.92723	0.0814948	0.232323	0.483327	0.0362203	0.0165105	0.00205667	0.489831	0.0158821	1360	965	185100	0.356393	0.0586708	0.0226029	0.934207	82.1648	82.1701	82.1621	2
BR940	Baton Rouge	East BR	70810	0	4	M	White	Married/Cohabiting	2-3	0	28.1889	3	Work from home	Office	Office/Home	106306	0.803805	0.0666116	0.148716	0.29268	0.0282504	0.0136491	0.000698324	0.684675	0.0213306	1667	1144	283700	0.516465	0.0291297	0.0148552	0.951777	45.4853	45.4921	45.6411	1
BR941	Baton Rouge	East BR	70802	0	3	F	Black	Single	2-3	2+	30.2284	3	Going in 100%	Health Care	HC/Onsite	35246	1.9685	0.288	0.537482	0.776446	0.207776	0.0361846	0.00217729	0.357076	0.0289269	930	748	72300	0.243333	0.150476	0.0610049	0.788387	122.551	122.555	122.438	3
BR942	Baton Rouge	East BR	70820	0	2	F	Black	Single	2-3	0	29.755	3	Work from home	Other	Other/Home	33472	1.93076	0.209651	0.598429	0.463099	0.090821	0.0197979	0	0.232313	0.0289353	1403	885	224800	0.374058	0.0669891	0.0558039	0.891276	85.5238	85.4934	84.7164	3
BR943	Baton Rouge	East BR	70816	0	2	F	White	Married/Cohabiting	4+	1	30.2284	3	Going in 100%	Other	Other/Onsite	71022	0.92723	0.0814948	0.232323	0.483327	0.0362203	0.0165105	0.00205667	0.489831	0.0158821	1360	965	185100	0.356393	0.0586708	0.0226029	0.934207	82.1648	82.1701	82.1621	2
BR944	Baton Rouge	East BR	70817	0	2	F	White	Married/Cohabiting	4+	0	31.09	3	50/50	Health Care	HC/Both	100505	0.395949	0.0682521	0.111206	0.244343	0.00823934	0.0163987	0.00103992	0.805376	0.0242381	1492	1144	234600	0.497135	0.0348788	0.0151822	0.953221	59.6242	59.6415	59.9003	1
BR945	Baton Rouge	Ascension	70734	0	2	F	White	Married/Cohabiting	4+	0	26.6229	2	Work from home	Health Care	HC/Home	103284	1.05452	0.0257353	0.0681236	0.174795	0.0230289	0.0277127	0	0.808743	0.0202966	1761	1029	241800	0.310252	0.0801194	0.0264611	0.955131	56.8433	56.8553	57.1368	1
BR946	Baton Rouge	East BR	70820	0	1	M	White	Single	2-3	0	19.3684	1	50/50	Public Facing	PF/Both	33472	1.93076	0.209651	0.598429	0.463099	0.090821	0.0197979	0	0.232313	0.0289353	1403	885	224800	0.374058	0.0669891	0.0558039	0.891276	85.5238	85.4934	84.7164	3
BR947	Baton Rouge	East BR	70820	0	3	F	White	Divorced/Widowed	4+	0	34.9516	4	Going in 100%	Public Facing	PF/Onsite	33472	1.93076	0.209651	0.598429	0.463099	0.090821	0.0197979	0	0.232313	0.0289353	1403	885	224800	0.374058	0.0669891	0.0558039	0.891276	85.5238	85.4934	84.7164	3
BR948	Baton Rouge	East BR	70816	0	3	M	Black	Single	1	0	30.0179	3	Going in 100%	Office	Office/Onsite	71022	0.92723	0.0814948	0.232323	0.483327	0.0362203	0.0165105	0.00205667	0.489831	0.0158821	1360	965	185100	0.356393	0.0586708	0.0226029	0.934207	82.1648	82.1701	82.1621	2
BR949	Baton Rouge	East BR	70806	0	1	F	Other	Single	2-3	0	31.4527	3	Work from home	Office	Office/Home	65949	1.28213	0.166006	0.352112	0.526996	0.149879	0.0252223	0.000485044	0.444462	0.0254648	1481	788	225200	0.459699	0.0718983	0.0353402	0.890827	74.0968	74.0774	73.8219	2
BR950	Baton Rouge	East BR	70806	0	2	M	White	Married/Cohabiting	2-3	1	21.5204	1	Work from home	Other	Other/Home	65949	1.28213	0.166006	0.352112	0.526996	0.149879	0.0252223	0.000485044	0.444462	0.0254648	1481	788	225200	0.459699	0.0718983	0.0353402	0.890827	74.0968	74.0774	73.8219	2
BR951	Baton Rouge	East BR	70809	0	3	M	White	Married/Cohabiting	2-3	0	32.9799	4	50/50	Other	Other/Both	105165	0.752149	0.0343602	0.0930078	0.20501	0.0315295	0.0174361	0.00252959	0.552263	0.0160809	1600	1157	268200	0.563323	0.0372199	0.0153453	0.958426	49.7074	49.7186	49.9129	1
BR952	Baton Rouge	East BR	70817	0	4	M	White	Married/Cohabiting	2-3	0	28.3627	3	Work from home	Other	Other/Home	100505	0.395949	0.0682521	0.111206	0.244343	0.00823934	0.0163987	0.00103992	0.805376	0.0242381	1492	1144	234600	0.497135	0.0348788	0.0151822	0.953221	59.6242	59.6415	59.9003	1
BR953	Baton Rouge	Livingston	70726	0	4	F	White	Married/Cohabiting	2-3	0	20.5957	1	Work from home	Public Facing	PF/Home	75587	0.89891	0.0789383	0.198334	0.33466	0.0482982	0.01446	0.0030002	0.76323	0.0281822	1327	922	162300	0.312788	0.0442916	0.0469587	0.874568	86.1959	86.2075	86.3684	3
BR954	Baton Rouge	Livingston	70726	0	2	F	White	Married/Cohabiting	2-3	0	28.1475	3	50/50	Public Facing	PF/Both	75587	0.89891	0.0789383	0.198334	0.33466	0.0482982	0.01446	0.0030002	0.76323	0.0281822	1327	922	162300	0.312788	0.0442916	0.0469587	0.874568	86.1959	86.2075	86.3684	3
BR955	Baton Rouge	East BR	70808	0	4	F	White	Married/Cohabiting	2-3	0	20.4961	1	Unemployed	Unemployed/Unknown	Unemployed/Unknown	118373	1.08473	0.0724944	0.236567	0.219019	0.0541519	0.0149232	0.00169917	0.591681	0.00775709	1957	1002	307100	0.554103	0.0501937	0.00733294	0.969308	35.4834	35.4833	35.7358	1
BR956	Baton Rouge	East BR	70806	0	2	F	White	Married/Cohabiting	1	1	23.529	1	Work from home	Office	Office/Home	65949	1.28213	0.166006	0.352112	0.526996	0.149879	0.0252223	0.000485044	0.444462	0.0254648	1481	788	225200	0.459699	0.0718983	0.0353402	0.890827	74.0968	74.0774	73.8219	2
BR957	Baton Rouge	Livingston	70726	0	2	F	White	Married/Cohabiting	2-3	0	36.6644	4	Going in 100%	Health Care	HC/Onsite	75587	0.89891	0.0789383	0.198334	0.33466	0.0482982	0.01446	0.0030002	0.76323	0.0281822	1327	922	162300	0.312788	0.0442916	0.0469587	0.874568	86.1959	86.2075	86.3684	3
BR958	Baton Rouge	Livingston	70726	0	3	F	White	Married/Cohabiting	4+	1	25.1019	2	Work from home	Public Facing	PF/Home	75587	0.89891	0.0789383	0.198334	0.33466	0.0482982	0.01446	0.0030002	0.76323	0.0281822	1327	922	162300	0.312788	0.0442916	0.0469587	0.874568	86.1959	86.2075	86.3684	3
BR959	Baton Rouge	East BR	70809	0	4	M	White	Married/Cohabiting	2-3	1	36.2436	4	Going in 100%	Office	Office/Onsite	105165	0.752149	0.0343602	0.0930078	0.20501	0.0315295	0.0174361	0.00252959	0.552263	0.0160809	1600	1157	268200	0.563323	0.0372199	0.0153453	0.958426	49.7074	49.7186	49.9129	1
BR960	Baton Rouge	East BR	70816	1	3	M	White	Married/Cohabiting	2-3	2+	39.5285	4	Going in 100%	Public Facing	PF/Onsite	71022	0.92723	0.0814948	0.232323	0.483327	0.0362203	0.0165105	0.00205667	0.489831	0.0158821	1360	965	185100	0.356393	0.0586708	0.0226029	0.934207	82.1648	82.1701	82.1621	2
BR961	Baton Rouge	Ascension	70737	0	3	M	White	Married/Cohabiting	2-3	0	22.9551	1	Work from home	Office	Office/Home	82482	0.785173	0.0784601	0.153621	0.357829	0.0439198	0.0251333	0.0033638	0.744224	0.0178979	1324	1009	176400	0.347682	0.049071	0.023529	0.89657	80.301	80.317	80.5285	2
BR962	Baton Rouge	East BR	70739	0	4	F	White	Married/Cohabiting	4+	2+	38.665	4	Unemployed	Unemployed/Unknown	Unemployed/Unknown	91396	0.614195	0.0782034	0.194119	0.220198	0.0187861	0.0179604	0	0.902973	0.0080512	1470	851	217300	0.384971	0.0230179	0.0197926	0.914755	67.1426	67.1423	67.3279	2
BR963	Baton Rouge	Livingston	70706	0	1	F	White	Divorced/Widowed	2-3	0	21.6308	1	50/50	Office	Office/Both	80014	0.270268	0.060241	0.150394	0.222505	0.0220415	0.0233535	0.00144319	0.853582	0.0267646	1296	961	167300	0.339682	0.0487363	0.0307041	0.895929	83.4195	83.4339	83.6436	3
BR964	Baton Rouge	East BR	70806	0	1	M	White	Married/Cohabiting	4+	0	25.8398	2	Going in 100%	Public Facing	PF/Onsite	65949	1.28213	0.166006	0.352112	0.526996	0.149879	0.0252223	0.000485044	0.444462	0.0254648	1481	788	225200	0.459699	0.0718983	0.0353402	0.890827	74.0968	74.0774	73.8219	2
BR965	Baton Rouge	East BR	70816	0	3	F	White	Married/Cohabiting	2-3	0	38.4053	4	Work from home	Office	Office/Home	71022	0.92723	0.0814948	0.232323	0.483327	0.0362203	0.0165105	0.00205667	0.489831	0.0158821	1360	965	185100	0.356393	0.0586708	0.0226029	0.934207	82.1648	82.1701	82.1621	2
BR966	Baton Rouge	West BR	70719	0	3	F	White	Married/Cohabiting	2-3	0	26.7744	2	Going in 100%	Office	Office/Onsite	90484	0.776575	0.149023	0.26584	0.521659	0.0902349	0.0883807	0	0.742274	0	1465	848	212000	0.396053	0.0430391	0.0276651	0.933973	68.7658	68.7664	68.9597	2
BR967	Baton Rouge	Ascension	70769	0	4	M	White	Married/Cohabiting	2-3	1	21.6975	1	Unemployed	Unemployed/Unknown	Unemployed/Unknown	103655	0.798791	0.066006	0.149974	0.202905	0.0237053	0.0169035	0.00127955	0.887265	0.0174423	1502	1124	223200	0.439578	0.0545334	0.0392343	0.908575	61.3295	61.3507	61.7087	2
BR968	Baton Rouge	East BR	70816	0	1	M	White	Divorced/Widowed	2-3	0	31.0082	3	Going in 100%	Public Facing	PF/Onsite	71022	0.92723	0.0814948	0.232323	0.483327	0.0362203	0.0165105	0.00205667	0.489831	0.0158821	1360	965	185100	0.356393	0.0586708	0.0226029	0.934207	82.1648	82.1701	82.1621	2
BR969	Baton Rouge	East BR	70816	0	2	F	White	Single	2-3	2+	35.1843	4	Work from home	Other	Other/Home	71022	0.92723	0.0814948	0.232323	0.483327	0.0362203	0.0165105	0.00205667	0.489831	0.0158821	1360	965	185100	0.356393	0.0586708	0.0226029	0.934207	82.1648	82.1701	82.1621	2
BR970	Baton Rouge	Livingston	70726	0	2	F	Other	Married/Cohabiting	2-3	1	23.8692	1	Going in 100%	Public Facing	PF/Onsite	75587	0.89891	0.0789383	0.198334	0.33466	0.0482982	0.01446	0.0030002	0.76323	0.0281822	1327	922	162300	0.312788	0.0442916	0.0469587	0.874568	86.1959	86.2075	86.3684	3
BR971	Baton Rouge	Ascension	70769	0	1	F	White	Married/Cohabiting	4+	0	22.6682	1	Going in 100%	Health Care	HC/Onsite	103655	0.798791	0.066006	0.149974	0.202905	0.0237053	0.0169035	0.00127955	0.887265	0.0174423	1502	1124	223200	0.439578	0.0545334	0.0392343	0.908575	61.3295	61.3507	61.7087	2
BR972	Baton Rouge	East BR	70809	0	2	F	White	Divorced/Widowed	2-3	0	25.6035	2	Going in 100%	Office	Office/Onsite	105165	0.752149	0.0343602	0.0930078	0.20501	0.0315295	0.0174361	0.00252959	0.552263	0.0160809	1600	1157	268200	0.563323	0.0372199	0.0153453	0.958426	49.7074	49.7186	49.9129	1
BR973	Baton Rouge	East BR	70808	0	3	F	White	Married/Cohabiting	2-3	1	36.1762	4	Work from home	Office	Office/Home	118373	1.08473	0.0724944	0.236567	0.219019	0.0541519	0.0149232	0.00169917	0.591681	0.00775709	1957	1002	307100	0.554103	0.0501937	0.00733294	0.969308	35.4834	35.4833	35.7358	1
BR974	Baton Rouge	East BR	70810	0	2	M	White	Married/Cohabiting	4+	1	26.1355	2	50/50	Office	Office/Both	106306	0.803805	0.0666116	0.148716	0.29268	0.0282504	0.0136491	0.000698324	0.684675	0.0213306	1667	1144	283700	0.516465	0.0291297	0.0148552	0.951777	45.4853	45.4921	45.6411	1
BR975	Baton Rouge	Ascension	70737	0	2	M	White	Single	2-3	2+	31.3258	3	Going in 100%	Health Care	HC/Onsite	82482	0.785173	0.0784601	0.153621	0.357829	0.0439198	0.0251333	0.0033638	0.744224	0.0178979	1324	1009	176400	0.347682	0.049071	0.023529	0.89657	80.301	80.317	80.5285	2
BR976	Baton Rouge	East BR	70817	1	3	M	White	Single	1	2+	36.9145	4	Going in 100%	Other	Other/Onsite	100505	0.395949	0.0682521	0.111206	0.244343	0.00823934	0.0163987	0.00103992	0.805376	0.0242381	1492	1144	234600	0.497135	0.0348788	0.0151822	0.953221	59.6242	59.6415	59.9003	1
BR977	Baton Rouge	Ascension	70734	0	1	F	White	Married/Cohabiting	4+	1	34.4813	4	50/50	Other	Other/Both	103284	1.05452	0.0257353	0.0681236	0.174795	0.0230289	0.0277127	0	0.808743	0.0202966	1761	1029	241800	0.310252	0.0801194	0.0264611	0.955131	56.8433	56.8553	57.1368	1
BR978	Baton Rouge	East BR	70817	0	1	M	White	Single	1	1	41.1536	4	Unemployed	Unemployed/Unknown	Unemployed/Unknown	100505	0.395949	0.0682521	0.111206	0.244343	0.00823934	0.0163987	0.00103992	0.805376	0.0242381	1492	1144	234600	0.497135	0.0348788	0.0151822	0.953221	59.6242	59.6415	59.9003	1
BR979	Baton Rouge	East BR	70816	1	3	F	White	Married/Cohabiting	4+	0	30.2284	3	Going in 100%	Health Care	HC/Onsite	71022	0.92723	0.0814948	0.232323	0.483327	0.0362203	0.0165105	0.00205667	0.489831	0.0158821	1360	965	185100	0.356393	0.0586708	0.0226029	0.934207	82.1648	82.1701	82.1621	2
BR980	Baton Rouge	East BR	70817	0	3	M	White	Married/Cohabiting	4+	0	24.1029	1	50/50	Other	Other/Both	100505	0.395949	0.0682521	0.111206	0.244343	0.00823934	0.0163987	0.00103992	0.805376	0.0242381	1492	1144	234600	0.497135	0.0348788	0.0151822	0.953221	59.6242	59.6415	59.9003	1
BR981	Baton Rouge	East BR	70739	0	1	F	White	Married/Cohabiting	2-3	0	38.0792	4	Going in 100%	Health Care	HC/Onsite	91396	0.614195	0.0782034	0.194119	0.220198	0.0187861	0.0179604	0	0.902973	0.0080512	1470	851	217300	0.384971	0.0230179	0.0197926	0.914755	67.1426	67.1423	67.3279	2
BR982	Baton Rouge	Ascension	70737	0	3	F	White	Divorced/Widowed	2-3	0	31.309	3	Work from home	Health Care	HC/Home	82482	0.785173	0.0784601	0.153621	0.357829	0.0439198	0.0251333	0.0033638	0.744224	0.0178979	1324	1009	176400	0.347682	0.049071	0.023529	0.89657	80.301	80.317	80.5285	2
BR983	Baton Rouge	Livingston	70726	0	3	M	White	Married/Cohabiting	2-3	2+	30.8459	3	Going in 100%	Other	Other/Onsite	75587	0.89891	0.0789383	0.198334	0.33466	0.0482982	0.01446	0.0030002	0.76323	0.0281822	1327	922	162300	0.312788	0.0442916	0.0469587	0.874568	86.1959	86.2075	86.3684	3
BR984	Baton Rouge	East BR	70817	0	4	M	Black	Married/Cohabiting	2-3	0	31.8821	3	Unemployed	Unemployed/Unknown	Unemployed/Unknown	100505	0.395949	0.0682521	0.111206	0.244343	0.00823934	0.0163987	0.00103992	0.805376	0.0242381	1492	1144	234600	0.497135	0.0348788	0.0151822	0.953221	59.6242	59.6415	59.9003	1
BR985	Baton Rouge	Ascension	70769	0	4	M	White	Married/Cohabiting	2-3	1	38.2567	4	Unemployed	Unemployed/Unknown	Unemployed/Unknown	103655	0.798791	0.066006	0.149974	0.202905	0.0237053	0.0169035	0.00127955	0.887265	0.0174423	1502	1124	223200	0.439578	0.0545334	0.0392343	0.908575	61.3295	61.3507	61.7087	2
BR986	Baton Rouge	East BR	70816	0	4	F	White	Divorced/Widowed	1	0	24.2738	1	Unemployed	Unemployed/Unknown	Unemployed/Unknown	71022	0.92723	0.0814948	0.232323	0.483327	0.0362203	0.0165105	0.00205667	0.489831	0.0158821	1360	965	185100	0.356393	0.0586708	0.0226029	0.934207	82.1648	82.1701	82.1621	2
BR987	Baton Rouge	East BR	70806	0	2	F	White	Married/Cohabiting	4+	0	23.1702	1	Work from home	Other	Other/Home	65949	1.28213	0.166006	0.352112	0.526996	0.149879	0.0252223	0.000485044	0.444462	0.0254648	1481	788	225200	0.459699	0.0718983	0.0353402	0.890827	74.0968	74.0774	73.8219	2
BR988	Baton Rouge	East BR	70806	0	2	F	White	Single	2-3	0	29.0496	3	Going in 100%	Public Facing	PF/Onsite	65949	1.28213	0.166006	0.352112	0.526996	0.149879	0.0252223	0.000485044	0.444462	0.0254648	1481	788	225200	0.459699	0.0718983	0.0353402	0.890827	74.0968	74.0774	73.8219	2
BR989	Baton Rouge	East BR	70806	0	1	M	White	Married/Cohabiting	2-3	0	20.6721	1	50/50	Office	Office/Both	65949	1.28213	0.166006	0.352112	0.526996	0.149879	0.0252223	0.000485044	0.444462	0.0254648	1481	788	225200	0.459699	0.0718983	0.0353402	0.890827	74.0968	74.0774	73.8219	2
BR990	Baton Rouge	East BR	70808	0	2	F	Other	Married/Cohabiting	1	0	24.2658	1	Going in 100%	Office	Office/Onsite	118373	1.08473	0.0724944	0.236567	0.219019	0.0541519	0.0149232	0.00169917	0.591681	0.00775709	1957	1002	307100	0.554103	0.0501937	0.00733294	0.969308	35.4834	35.4833	35.7358	1
BR991	Baton Rouge	Ascension	70737	0	2	F	White	Married/Cohabiting	4+	0	36.9006	4	Work from home	Public Facing	PF/Home	82482	0.785173	0.0784601	0.153621	0.357829	0.0439198	0.0251333	0.0033638	0.744224	0.0178979	1324	1009	176400	0.347682	0.049071	0.023529	0.89657	80.301	80.317	80.5285	2
BR992	Baton Rouge	East BR	70810	0	3	M	White	Married/Cohabiting	4+	0	27.2592	2	Work from home	Public Facing	PF/Home	106306	0.803805	0.0666116	0.148716	0.29268	0.0282504	0.0136491	0.000698324	0.684675	0.0213306	1667	1144	283700	0.516465	0.0291297	0.0148552	0.951777	45.4853	45.4921	45.6411	1
BR993	Baton Rouge	East BR	70817	0	3	F	White	Single	1	2+	49.4297	4	Work from home	Office	Office/Home	100505	0.395949	0.0682521	0.111206	0.244343	0.00823934	0.0163987	0.00103992	0.805376	0.0242381	1492	1144	234600	0.497135	0.0348788	0.0151822	0.953221	59.6242	59.6415	59.9003	1
BR994	Baton Rouge	Ascension	70769	0	3	F	White	Single	2-3	1	30.8936	3	Going in 100%	Public Facing	PF/Onsite	103655	0.798791	0.066006	0.149974	0.202905	0.0237053	0.0169035	0.00127955	0.887265	0.0174423	1502	1124	223200	0.439578	0.0545334	0.0392343	0.908575	61.3295	61.3507	61.7087	2
BR995	Baton Rouge	East BR	70809	0	3	M	White	Single	1	1	32.6871	3	Going in 100%	Health Care	HC/Onsite	105165	0.752149	0.0343602	0.0930078	0.20501	0.0315295	0.0174361	0.00252959	0.552263	0.0160809	1600	1157	268200	0.563323	0.0372199	0.0153453	0.958426	49.7074	49.7186	49.9129	1
BR996	Baton Rouge	East BR	70808	0	4	M	White	Single	1	2+	25.6035	2	50/50	Office	Office/Both	118373	1.08473	0.0724944	0.236567	0.219019	0.0541519	0.0149232	0.00169917	0.591681	0.00775709	1957	1002	307100	0.554103	0.0501937	0.00733294	0.969308	35.4834	35.4833	35.7358	1
BR997	Baton Rouge	East BR	70808	0	3	M	White	Divorced/Widowed	2-3	1	59.6682	4	Work from home	Office	Office/Home	118373	1.08473	0.0724944	0.236567	0.219019	0.0541519	0.0149232	0.00169917	0.591681	0.00775709	1957	1002	307100	0.554103	0.0501937	0.00733294	0.969308	35.4834	35.4833	35.7358	1
BR998	Baton Rouge	East BR	70808	0	1	M	White	Married/Cohabiting	2-3	0	32.7723	3	Unemployed	Unemployed/Unknown	Unemployed/Unknown	118373	1.08473	0.0724944	0.236567	0.219019	0.0541519	0.0149232	0.00169917	0.591681	0.00775709	1957	1002	307100	0.554103	0.0501937	0.00733294	0.969308	35.4834	35.4833	35.7358	1
BR999	Baton Rouge	East BR	70806	0	4	F	White	Married/Cohabiting	2-3	1	20.8198	1	Unemployed	Unemployed/Unknown	Unemployed/Unknown	65949	1.28213	0.166006	0.352112	0.526996	0.149879	0.0252223	0.000485044	0.444462	0.0254648	1481	788	225200	0.459699	0.0718983	0.0353402	0.890827	74.0968	74.0774	73.8219	2
BR1000	Baton Rouge	East BR	70812	0	2	M	Black	Single	1	1	41.1914	4	Work from home	Office	Office/Home	45531	1.03892	0.238935	0.420244	0.706265	0.0916598	0.0333058	0	0.592898	0.0789981	933	908	111000	0.214213	0.109798	0.0297781	0.864996	109.405	109.412	109.296	3
BR1001	Baton Rouge	East BR	70810	0	3	F	Other	Single	1	0	21.3972	1	Going in 100%	Public Facing	PF/Onsite	106306	0.803805	0.0666116	0.148716	0.29268	0.0282504	0.0136491	0.000698324	0.684675	0.0213306	1667	1144	283700	0.516465	0.0291297	0.0148552	0.951777	45.4853	45.4921	45.6411	1
BR1002	Baton Rouge	Ascension	70769	0	3	M	Other	Single	2-3	2+	31.321	3	Unemployed	Unemployed/Unknown	Unemployed/Unknown	103655	0.798791	0.066006	0.149974	0.202905	0.0237053	0.0169035	0.00127955	0.887265	0.0174423	1502	1124	223200	0.439578	0.0545334	0.0392343	0.908575	61.3295	61.3507	61.7087	2
BR1003	Baton Rouge	Livingston	70726	1	3	F	White	Single	2-3	1	38.1034	4	Going in 100%	Public Facing	PF/Onsite	75587	0.89891	0.0789383	0.198334	0.33466	0.0482982	0.01446	0.0030002	0.76323	0.0281822	1327	922	162300	0.312788	0.0442916	0.0469587	0.874568	86.1959	86.2075	86.3684	3
BR1004	Baton Rouge	East BR	70810	0	1	F	Black	Single	2-3	1	44.6261	4	50/50	Health Care	HC/Both	106306	0.803805	0.0666116	0.148716	0.29268	0.0282504	0.0136491	0.000698324	0.684675	0.0213306	1667	1144	283700	0.516465	0.0291297	0.0148552	0.951777	45.4853	45.4921	45.6411	1
BR1005	Baton Rouge	East BR	70809	0	1	M	White	Single	1	1	36.7566	4	Work from home	Office	Office/Home	105165	0.752149	0.0343602	0.0930078	0.20501	0.0315295	0.0174361	0.00252959	0.552263	0.0160809	1600	1157	268200	0.563323	0.0372199	0.0153453	0.958426	49.7074	49.7186	49.9129	1
BR1006	Baton Rouge	East BR	70808	0	4	F	White	Married/Cohabiting	2-3	2+	29.9505	3	50/50	Office	Office/Both	118373	1.08473	0.0724944	0.236567	0.219019	0.0541519	0.0149232	0.00169917	0.591681	0.00775709	1957	1002	307100	0.554103	0.0501937	0.00733294	0.969308	35.4834	35.4833	35.7358	1
BR1007	Baton Rouge	Ascension	70737	0	3	F	White	Divorced/Widowed	4+	0	30.8936	3	Going in 100%	Health Care	HC/Onsite	82482	0.785173	0.0784601	0.153621	0.357829	0.0439198	0.0251333	0.0033638	0.744224	0.0178979	1324	1009	176400	0.347682	0.049071	0.023529	0.89657	80.301	80.317	80.5285	2
BR1008	Baton Rouge	East BR	70816	0	4	F	Black	Single	2-3	2+	28.4907	3	50/50	Health Care	HC/Both	71022	0.92723	0.0814948	0.232323	0.483327	0.0362203	0.0165105	0.00205667	0.489831	0.0158821	1360	965	185100	0.356393	0.0586708	0.0226029	0.934207	82.1648	82.1701	82.1621	2
BR1009	Baton Rouge	East BR	70808	0	3	F	White	Married/Cohabiting	2-3	0	30.207	3	Going in 100%	Public Facing	PF/Onsite	118373	1.08473	0.0724944	0.236567	0.219019	0.0541519	0.0149232	0.00169917	0.591681	0.00775709	1957	1002	307100	0.554103	0.0501937	0.00733294	0.969308	35.4834	35.4833	35.7358	1
BR1010	Baton Rouge	East BR	70816	0	2	M	Black	Married/Cohabiting	2-3	0	32.4942	3	Going in 100%	Office	Office/Onsite	71022	0.92723	0.0814948	0.232323	0.483327	0.0362203	0.0165105	0.00205667	0.489831	0.0158821	1360	965	185100	0.356393	0.0586708	0.0226029	0.934207	82.1648	82.1701	82.1621	2
BR1011	Baton Rouge	East BR	70814	0	3	M	Black	Married/Cohabiting	2-3	1	42.9882	4	Going in 100%	Other	Other/Onsite	54896	0.942989	0.123408	0.214046	0.34258	0.04981	0.020004	0.00560112	0.70074	0.0208042	1070	855	146500	0.257235	0.0542121	0.0488865	0.862566	97.3891	97.3884	97.2764	3
BR1012	Baton Rouge	East BR	70806	0	4	F	White	Married/Cohabiting	2-3	2+	23.242	1	Work from home	Other	Other/Home	65949	1.28213	0.166006	0.352112	0.526996	0.149879	0.0252223	0.000485044	0.444462	0.0254648	1481	788	225200	0.459699	0.0718983	0.0353402	0.890827	74.0968	74.0774	73.8219	2
BR1013	Baton Rouge	Ascension	70734	0	3	F	White	Married/Cohabiting	2-3	2+	36.6059	4	Unemployed	Unemployed/Unknown	Unemployed/Unknown	103284	1.05452	0.0257353	0.0681236	0.174795	0.0230289	0.0277127	0	0.808743	0.0202966	1761	1029	241800	0.310252	0.0801194	0.0264611	0.955131	56.8433	56.8553	57.1368	1
BR1014	Baton Rouge	East BR	70808	0	2	F	White	Married/Cohabiting	4+	1	24.5062	2	50/50	Office	Office/Both	118373	1.08473	0.0724944	0.236567	0.219019	0.0541519	0.0149232	0.00169917	0.591681	0.00775709	1957	1002	307100	0.554103	0.0501937	0.00733294	0.969308	35.4834	35.4833	35.7358	1
BR1015	Baton Rouge	East BR	70815	0	4	F	White	Divorced/Widowed	1	2+	27.3389	2	Unemployed	Unemployed/Unknown	Unemployed/Unknown	64333	1.05277	0.0933559	0.227197	0.406686	0.0584397	0.0212766	0.00643026	0.636879	0.0208038	1269	868	165300	0.28214	0.0626565	0.0414574	0.896885	89.4172	89.4183	89.3842	3
BR1016	Baton Rouge	East BR	70808	0	4	M	White	Married/Cohabiting	2-3	2+	25.8398	2	Unemployed	Unemployed/Unknown	Unemployed/Unknown	118373	1.08473	0.0724944	0.236567	0.219019	0.0541519	0.0149232	0.00169917	0.591681	0.00775709	1957	1002	307100	0.554103	0.0501937	0.00733294	0.969308	35.4834	35.4833	35.7358	1
BR1017	Baton Rouge	East BR	70806	0	2	F	White	Single	4+	0	22.312	1	Work from home	Public Facing	PF/Home	65949	1.28213	0.166006	0.352112	0.526996	0.149879	0.0252223	0.000485044	0.444462	0.0254648	1481	788	225200	0.459699	0.0718983	0.0353402	0.890827	74.0968	74.0774	73.8219	2
BR1018	Baton Rouge	East BR	70714	0	1	F	Black	Single	2-3	1	24.7436	2	Going in 100%	Health Care	HC/Onsite	65245	1.22702	0.125133	0.21943	0.507866	0.0156908	0.011187	0	0.734563	0.0310911	1149	972	140100	0.247278	0.0533909	0.0316224	0.892359	95.296	95.3105	95.3941	3
BR1019	Baton Rouge	Livingston	70726	0	3	F	White	Married/Cohabiting	2-3	1	23.7747	1	Going in 100%	Office	Office/Onsite	75587	0.89891	0.0789383	0.198334	0.33466	0.0482982	0.01446	0.0030002	0.76323	0.0281822	1327	922	162300	0.312788	0.0442916	0.0469587	0.874568	86.1959	86.2075	86.3684	3
BR1020	Baton Rouge	Ascension	70734	0	3	M	White	Married/Cohabiting	4+	0	20.3414	1	Going in 100%	Office	Office/Onsite	103284	1.05452	0.0257353	0.0681236	0.174795	0.0230289	0.0277127	0	0.808743	0.0202966	1761	1029	241800	0.310252	0.0801194	0.0264611	0.955131	56.8433	56.8553	57.1368	1
BR1021	Baton Rouge	Livingston	70785	0	3	F	White	Divorced/Widowed	4+	2+	33.2781	4	Unemployed	Unemployed/Unknown	Unemployed/Unknown	76381	0.948987	0.0975023	0.206869	0.272762	0.0584364	0.0198737	0	0.849697	0.0238221	1274	822	161300	0.278562	0.0677838	0.0404207	0.839319	86.207	86.2126	86.3889	3
BR1022	Baton Rouge	Livingston	70785	0	3	F	White	Married/Cohabiting	4+	0	24.9586	2	Unemployed	Unemployed/Unknown	Unemployed/Unknown	76381	0.948987	0.0975023	0.206869	0.272762	0.0584364	0.0198737	0	0.849697	0.0238221	1274	822	161300	0.278562	0.0677838	0.0404207	0.839319	86.207	86.2126	86.3889	3
BR1023	Baton Rouge	East BR	70802	0	4	M	Black	Single	1	1	30.4176	3	Unemployed	Unemployed/Unknown	Unemployed/Unknown	35246	1.9685	0.288	0.537482	0.776446	0.207776	0.0361846	0.00217729	0.357076	0.0289269	930	748	72300	0.243333	0.150476	0.0610049	0.788387	122.551	122.555	122.438	3
BR1024	Baton Rouge	Ascension	70737	0	1	M	Black	Married/Cohabiting	4+	1	35.15	4	50/50	Office	Office/Both	82482	0.785173	0.0784601	0.153621	0.357829	0.0439198	0.0251333	0.0033638	0.744224	0.0178979	1324	1009	176400	0.347682	0.049071	0.023529	0.89657	80.301	80.317	80.5285	2
BR1025	Baton Rouge	Livingston	70726	1	2	F	White	Married/Cohabiting	4+	0	26.6028	2	Work from home	Other	Other/Home	75587	0.89891	0.0789383	0.198334	0.33466	0.0482982	0.01446	0.0030002	0.76323	0.0281822	1327	922	162300	0.312788	0.0442916	0.0469587	0.874568	86.1959	86.2075	86.3684	3
BR1026	Baton Rouge	East BR	70817	0	3	F	White	Married/Cohabiting	2-3	1	32.6099	3	50/50	Health Care	HC/Both	100505	0.395949	0.0682521	0.111206	0.244343	0.00823934	0.0163987	0.00103992	0.805376	0.0242381	1492	1144	234600	0.497135	0.0348788	0.0151822	0.953221	59.6242	59.6415	59.9003	1
BR1027	Baton Rouge	East BR	70808	0	4	M	White	Married/Cohabiting	2-3	2+	30.7024	3	Unemployed	Unemployed/Unknown	Unemployed/Unknown	118373	1.08473	0.0724944	0.236567	0.219019	0.0541519	0.0149232	0.00169917	0.591681	0.00775709	1957	1002	307100	0.554103	0.0501937	0.00733294	0.969308	35.4834	35.4833	35.7358	1
BR1028	Baton Rouge	East BR	70817	0	4	F	White	Married/Cohabiting	2-3	1	22.7955	1	50/50	Office	Office/Both	100505	0.395949	0.0682521	0.111206	0.244343	0.00823934	0.0163987	0.00103992	0.805376	0.0242381	1492	1144	234600	0.497135	0.0348788	0.0151822	0.953221	59.6242	59.6415	59.9003	1
BR1029	Baton Rouge	Livingston	70706	0	3	F	White	Married/Cohabiting	2-3	2+	32.2773	3	Going in 100%	Public Facing	PF/Onsite	80014	0.270268	0.060241	0.150394	0.222505	0.0220415	0.0233535	0.00144319	0.853582	0.0267646	1296	961	167300	0.339682	0.0487363	0.0307041	0.895929	83.4195	83.4339	83.6436	3
BR1030	Baton Rouge	Livingston	70726	0	2	M	White	Married/Cohabiting	4+	0	27.1219	2	Going in 100%	Other	Other/Onsite	75587	0.89891	0.0789383	0.198334	0.33466	0.0482982	0.01446	0.0030002	0.76323	0.0281822	1327	922	162300	0.312788	0.0442916	0.0469587	0.874568	86.1959	86.2075	86.3684	3
BR1031	Baton Rouge	East BR	70810	1	3	F	Other	Single	2-3	0	27.6208	2	50/50	Office	Office/Both	106306	0.803805	0.0666116	0.148716	0.29268	0.0282504	0.0136491	0.000698324	0.684675	0.0213306	1667	1144	283700	0.516465	0.0291297	0.0148552	0.951777	45.4853	45.4921	45.6411	1
BR1032	Baton Rouge	Livingston	70726	0	4	F	White	Married/Cohabiting	2-3	2+	32.1134	3	Unemployed	Unemployed/Unknown	Unemployed/Unknown	75587	0.89891	0.0789383	0.198334	0.33466	0.0482982	0.01446	0.0030002	0.76323	0.0281822	1327	922	162300	0.312788	0.0442916	0.0469587	0.874568	86.1959	86.2075	86.3684	3
BR1033	Baton Rouge	Livingston	70754	0	3	F	White	Married/Cohabiting	2-3	1	25.0568	2	50/50	Office	Office/Both	64591	0.657058	0.0644058	0.221921	0.251937	0.050287	0.0195178	0	0.809414	0.0365098	1229	984	154000	0.276489	0.031277	0.0553625	0.816771	92.0826	92.0941	92.1108	3
BR1034	Baton Rouge	Livingston	70726	0	4	F	White	Married/Cohabiting	2-3	2+	39.1513	4	Unemployed	Unemployed/Unknown	Unemployed/Unknown	75587	0.89891	0.0789383	0.198334	0.33466	0.0482982	0.01446	0.0030002	0.76323	0.0281822	1327	922	162300	0.312788	0.0442916	0.0469587	0.874568	86.1959	86.2075	86.3684	3
BR1035	Baton Rouge	Livingston	70785	1	1	F	White	Married/Cohabiting	2-3	1	21.6308	1	Unemployed	Unemployed/Unknown	Unemployed/Unknown	76381	0.948987	0.0975023	0.206869	0.272762	0.0584364	0.0198737	0	0.849697	0.0238221	1274	822	161300	0.278562	0.0677838	0.0404207	0.839319	86.207	86.2126	86.3889	3
BR1036	Baton Rouge	East BR	70817	0	3	M	White	Married/Cohabiting	4+	0	24.4049	2	Going in 100%	Other	Other/Onsite	100505	0.395949	0.0682521	0.111206	0.244343	0.00823934	0.0163987	0.00103992	0.805376	0.0242381	1492	1144	234600	0.497135	0.0348788	0.0151822	0.953221	59.6242	59.6415	59.9003	1
BR1037	Baton Rouge	East BR	70816	0	4	F	White	Married/Cohabiting	2-3	0	26.2595	2	Unemployed	Unemployed/Unknown	Unemployed/Unknown	71022	0.92723	0.0814948	0.232323	0.483327	0.0362203	0.0165105	0.00205667	0.489831	0.0158821	1360	965	185100	0.356393	0.0586708	0.0226029	0.934207	82.1648	82.1701	82.1621	2
BR1038	Baton Rouge	East BR	70805	0	3	M	White	Married/Cohabiting	2-3	0	38.7367	4	Going in 100%	Public Facing	PF/Onsite	29929	1.9116	0.364956	0.546128	0.734361	0.198126	0.0314064	0.00521665	0.43905	0.0595124	880	739	77800	0.14932	0.161903	0.0589729	0.753454	123.071	123.07	122.843	3
BR1039	Baton Rouge	East BR	70714	0	2	F	Black	Married/Cohabiting	2-3	2+	44.6324	4	Going in 100%	Public Facing	PF/Onsite	65245	1.22702	0.125133	0.21943	0.507866	0.0156908	0.011187	0	0.734563	0.0310911	1149	972	140100	0.247278	0.0533909	0.0316224	0.892359	95.296	95.3105	95.3941	3
BR1040	Baton Rouge	Livingston	70706	0	4	M	White	Divorced/Widowed	1	1	34.4327	4	Going in 100%	Other	Other/Onsite	80014	0.270268	0.060241	0.150394	0.222505	0.0220415	0.0233535	0.00144319	0.853582	0.0267646	1296	961	167300	0.339682	0.0487363	0.0307041	0.895929	83.4195	83.4339	83.6436	3
BR1041	Baton Rouge	East BR	70810	0	3	M	White	Married/Cohabiting	2-3	0	26.1678	2	Unemployed	Unemployed/Unknown	Unemployed/Unknown	106306	0.803805	0.0666116	0.148716	0.29268	0.0282504	0.0136491	0.000698324	0.684675	0.0213306	1667	1144	283700	0.516465	0.0291297	0.0148552	0.951777	45.4853	45.4921	45.6411	1
BR1042	Baton Rouge	East BR	70809	0	1	M	White	Single	2-3	0	31.2444	3	Going in 100%	Other	Other/Onsite	105165	0.752149	0.0343602	0.0930078	0.20501	0.0315295	0.0174361	0.00252959	0.552263	0.0160809	1600	1157	268200	0.563323	0.0372199	0.0153453	0.958426	49.7074	49.7186	49.9129	1
BR1043	Baton Rouge	East BR	70791	0	2	M	White	Married/Cohabiting	4+	1	22.5247	1	Work from home	Health Care	HC/Home	86406	0.917298	0.0631497	0.188716	0.316803	0.0447374	0.0252423	0.00777552	0.736759	0.0320036	1583	897	215300	0.379893	0.0406669	0.0206803	0.916627	69.3318	69.3335	69.4512	2
BR1044	Baton Rouge	West BR	70767	0	3	F	White	Married/Cohabiting	2-3	1	49.7071	4	Unemployed	Unemployed/Unknown	Unemployed/Unknown	68504	1.15369	0.1149	0.238134	0.424902	0.075371	0.0248458	0.00416875	0.702685	0.0298483	1364	842	173800	0.320247	0.0621782	0.0482833	0.827343	85.8539	85.8538	85.8536	3
BR1045	Baton Rouge	East BR	70817	0	2	F	White	Single	2-3	1	22.3175	1	Going in 100%	Public Facing	PF/Onsite	100505	0.395949	0.0682521	0.111206	0.244343	0.00823934	0.0163987	0.00103992	0.805376	0.0242381	1492	1144	234600	0.497135	0.0348788	0.0151822	0.953221	59.6242	59.6415	59.9003	1
BR1046	Baton Rouge	East BR	70816	0	3	F	Other	Married/Cohabiting	2-3	1	37.4909	4	Going in 100%	Office	Office/Onsite	71022	0.92723	0.0814948	0.232323	0.483327	0.0362203	0.0165105	0.00205667	0.489831	0.0158821	1360	965	185100	0.356393	0.0586708	0.0226029	0.934207	82.1648	82.1701	82.1621	2
BR1047	Baton Rouge	Ascension	70769	0	2	M	White	Married/Cohabiting	4+	1	27.6014	2	Work from home	Office	Office/Home	103655	0.798791	0.066006	0.149974	0.202905	0.0237053	0.0169035	0.00127955	0.887265	0.0174423	1502	1124	223200	0.439578	0.0545334	0.0392343	0.908575	61.3295	61.3507	61.7087	2
BR1048	Baton Rouge	Ascension	70737	0	1	F	White	Single	4+	0	23.2947	1	Going in 100%	Public Facing	PF/Onsite	82482	0.785173	0.0784601	0.153621	0.357829	0.0439198	0.0251333	0.0033638	0.744224	0.0178979	1324	1009	176400	0.347682	0.049071	0.023529	0.89657	80.301	80.317	80.5285	2
BR1049	Baton Rouge	East BR	70812	0	3	F	Black	Married/Cohabiting	4+	2+	38.6169	4	50/50	Office	Office/Both	45531	1.03892	0.238935	0.420244	0.706265	0.0916598	0.0333058	0	0.592898	0.0789981	933	908	111000	0.214213	0.109798	0.0297781	0.864996	109.405	109.412	109.296	3
BR1050	Baton Rouge	East BR	70815	0	4	F	White	Divorced/Widowed	1	0	26.4499	2	Work from home	Health Care	HC/Home	64333	1.05277	0.0933559	0.227197	0.406686	0.0584397	0.0212766	0.00643026	0.636879	0.0208038	1269	868	165300	0.28214	0.0626565	0.0414574	0.896885	89.4172	89.4183	89.3842	3
BR1051	Baton Rouge	East BR	70815	0	1	F	White	Single	4+	0	35.15	4	Work from home	Other	Other/Home	64333	1.05277	0.0933559	0.227197	0.406686	0.0584397	0.0212766	0.00643026	0.636879	0.0208038	1269	868	165300	0.28214	0.0626565	0.0414574	0.896885	89.4172	89.4183	89.3842	3
BR1052	Baton Rouge	Ascension	70734	0	1	F	White	Married/Cohabiting	2-3	0	22.8269	1	Going in 100%	Office	Office/Onsite	103284	1.05452	0.0257353	0.0681236	0.174795	0.0230289	0.0277127	0	0.808743	0.0202966	1761	1029	241800	0.310252	0.0801194	0.0264611	0.955131	56.8433	56.8553	57.1368	1
BR1053	Baton Rouge	West BR	70719	0	2	F	White	Divorced/Widowed	4+	1	30.8936	3	Going in 100%	Health Care	HC/Onsite	90484	0.776575	0.149023	0.26584	0.521659	0.0902349	0.0883807	0	0.742274	0	1465	848	212000	0.396053	0.0430391	0.0276651	0.933973	68.7658	68.7664	68.9597	2
BR1054	Baton Rouge	East BR	70808	0	1	F	White	Single	2-3	0	21.6308	1	Work from home	Other	Other/Home	118373	1.08473	0.0724944	0.236567	0.219019	0.0541519	0.0149232	0.00169917	0.591681	0.00775709	1957	1002	307100	0.554103	0.0501937	0.00733294	0.969308	35.4834	35.4833	35.7358	1
BR1055	Baton Rouge	Livingston	70706	0	1	F	White	Married/Cohabiting	2-3	0	24.4429	2	Going in 100%	Office	Office/Onsite	80014	0.270268	0.060241	0.150394	0.222505	0.0220415	0.0233535	0.00144319	0.853582	0.0267646	1296	961	167300	0.339682	0.0487363	0.0307041	0.895929	83.4195	83.4339	83.6436	3
BR1056	Baton Rouge	East BR	70810	0	2	F	White	Married/Cohabiting	2-3	0	38.0814	4	50/50	Office	Office/Both	106306	0.803805	0.0666116	0.148716	0.29268	0.0282504	0.0136491	0.000698324	0.684675	0.0213306	1667	1144	283700	0.516465	0.0291297	0.0148552	0.951777	45.4853	45.4921	45.6411	1
BR1057	Baton Rouge	Livingston	70785	0	1	M	White	Single	1	0	20.3587	1	50/50	Office	Office/Both	76381	0.948987	0.0975023	0.206869	0.272762	0.0584364	0.0198737	0	0.849697	0.0238221	1274	822	161300	0.278562	0.0677838	0.0404207	0.839319	86.207	86.2126	86.3889	3
BR1058	Baton Rouge	East BR	70802	0	3	M	White	Single	1	2+	33.3757	4	50/50	Office	Office/Both	35246	1.9685	0.288	0.537482	0.776446	0.207776	0.0361846	0.00217729	0.357076	0.0289269	930	748	72300	0.243333	0.150476	0.0610049	0.788387	122.551	122.555	122.438	3
BR1059	Baton Rouge	East BR	70810	0	4	F	White	Married/Cohabiting	2-3	0	28.3396	3	Unemployed	Unemployed/Unknown	Unemployed/Unknown	106306	0.803805	0.0666116	0.148716	0.29268	0.0282504	0.0136491	0.000698324	0.684675	0.0213306	1667	1144	283700	0.516465	0.0291297	0.0148552	0.951777	45.4853	45.4921	45.6411	1
BR1060	Baton Rouge	Ascension	70769	0	4	F	Black	Single	1	2+	32.9531	4	50/50	Office	Office/Both	103655	0.798791	0.066006	0.149974	0.202905	0.0237053	0.0169035	0.00127955	0.887265	0.0174423	1502	1124	223200	0.439578	0.0545334	0.0392343	0.908575	61.3295	61.3507	61.7087	2
BR1061	Baton Rouge	East BR	70820	0	3	M	White	Married/Cohabiting	2-3	1	28.4491	3	50/50	Office	Office/Both	33472	1.93076	0.209651	0.598429	0.463099	0.090821	0.0197979	0	0.232313	0.0289353	1403	885	224800	0.374058	0.0669891	0.0558039	0.891276	85.5238	85.4934	84.7164	3
BR1062	Baton Rouge	East BR	70810	0	1	F	White	Married/Cohabiting	2-3	0	29.2612	3	Going in 100%	Health Care	HC/Onsite	106306	0.803805	0.0666116	0.148716	0.29268	0.0282504	0.0136491	0.000698324	0.684675	0.0213306	1667	1144	283700	0.516465	0.0291297	0.0148552	0.951777	45.4853	45.4921	45.6411	1
BR1063	Baton Rouge	East BR	70806	0	4	F	White	Married/Cohabiting	2-3	0	19.7914	1	50/50	Health Care	HC/Both	65949	1.28213	0.166006	0.352112	0.526996	0.149879	0.0252223	0.000485044	0.444462	0.0254648	1481	788	225200	0.459699	0.0718983	0.0353402	0.890827	74.0968	74.0774	73.8219	2
BR1064	Baton Rouge	East BR	70806	0	4	F	White	Divorced/Widowed	1	1	26.2897	2	Unemployed	Unemployed/Unknown	Unemployed/Unknown	65949	1.28213	0.166006	0.352112	0.526996	0.149879	0.0252223	0.000485044	0.444462	0.0254648	1481	788	225200	0.459699	0.0718983	0.0353402	0.890827	74.0968	74.0774	73.8219	2
BR1065	Baton Rouge	East BR	70808	1	1	M	White	Married/Cohabiting	2-3	0	25.9878	2	50/50	Health Care	HC/Both	118373	1.08473	0.0724944	0.236567	0.219019	0.0541519	0.0149232	0.00169917	0.591681	0.00775709	1957	1002	307100	0.554103	0.0501937	0.00733294	0.969308	35.4834	35.4833	35.7358	1
BR1066	Baton Rouge	Livingston	70726	1	1	F	White	Married/Cohabiting	2-3	1	34.3848	4	Going in 100%	Health Care	HC/Onsite	75587	0.89891	0.0789383	0.198334	0.33466	0.0482982	0.01446	0.0030002	0.76323	0.0281822	1327	922	162300	0.312788	0.0442916	0.0469587	0.874568	86.1959	86.2075	86.3684	3
BR1067	Baton Rouge	Ascension	70774	0	4	F	White	Married/Cohabiting	4+	2+	30.4066	3	Unemployed	Unemployed/Unknown	Unemployed/Unknown	88106	1.09546	0.0758007	0.177881	0.217554	0.0232304	0.0103854	0.00929216	0.820443	0.0284231	1218	935	161200	0.243374	0.0403714	0.0630125	0.840419	82.1237	82.1416	82.5044	2
BR1068	Baton Rouge	Livingston	70785	0	3	F	White	Married/Cohabiting	4+	0	26.6028	2	Work from home	Office	Office/Home	76381	0.948987	0.0975023	0.206869	0.272762	0.0584364	0.0198737	0	0.849697	0.0238221	1274	822	161300	0.278562	0.0677838	0.0404207	0.839319	86.207	86.2126	86.3889	3
BR1069	Baton Rouge	East BR	70816	0	2	M	White	Married/Cohabiting	2-3	1	37.9707	4	Work from home	Public Facing	PF/Home	71022	0.92723	0.0814948	0.232323	0.483327	0.0362203	0.0165105	0.00205667	0.489831	0.0158821	1360	965	185100	0.356393	0.0586708	0.0226029	0.934207	82.1648	82.1701	82.1621	2
BR1070	Baton Rouge	East BR	70816	0	3	F	White	Single	1	0	39.8526	4	Going in 100%	Office	Office/Onsite	71022	0.92723	0.0814948	0.232323	0.483327	0.0362203	0.0165105	0.00205667	0.489831	0.0158821	1360	965	185100	0.356393	0.0586708	0.0226029	0.934207	82.1648	82.1701	82.1621	2
BR1071	Baton Rouge	East BR	70808	1	4	F	White	Divorced/Widowed	4+	2+	30.2681	3	Unemployed	Unemployed/Unknown	Unemployed/Unknown	118373	1.08473	0.0724944	0.236567	0.219019	0.0541519	0.0149232	0.00169917	0.591681	0.00775709	1957	1002	307100	0.554103	0.0501937	0.00733294	0.969308	35.4834	35.4833	35.7358	1
BR1072	Baton Rouge	East BR	70814	0	2	M	Black	Married/Cohabiting	2-3	0	23.3649	1	Going in 100%	Public Facing	PF/Onsite	54896	0.942989	0.123408	0.214046	0.34258	0.04981	0.020004	0.00560112	0.70074	0.0208042	1070	855	146500	0.257235	0.0542121	0.0488865	0.862566	97.3891	97.3884	97.2764	3
BR1073	Baton Rouge	East BR	70806	0	2	F	White	Divorced/Widowed	1	0	21.9247	1	50/50	Public Facing	PF/Both	65949	1.28213	0.166006	0.352112	0.526996	0.149879	0.0252223	0.000485044	0.444462	0.0254648	1481	788	225200	0.459699	0.0718983	0.0353402	0.890827	74.0968	74.0774	73.8219	2
BR1074	Baton Rouge	Ascension	70774	0	4	F	White	Divorced/Widowed	1	1	25.8398	2	Unemployed	Unemployed/Unknown	Unemployed/Unknown	88106	1.09546	0.0758007	0.177881	0.217554	0.0232304	0.0103854	0.00929216	0.820443	0.0284231	1218	935	161200	0.243374	0.0403714	0.0630125	0.840419	82.1237	82.1416	82.5044	2
BR1075	Baton Rouge	East BR	70816	0	4	F	Black	Married/Cohabiting	2-3	0	27.6311	2	Unemployed	Unemployed/Unknown	Unemployed/Unknown	71022	0.92723	0.0814948	0.232323	0.483327	0.0362203	0.0165105	0.00205667	0.489831	0.0158821	1360	965	185100	0.356393	0.0586708	0.0226029	0.934207	82.1648	82.1701	82.1621	2
BR1076	Baton Rouge	East BR	70808	1	1	M	White	Single	1	0	34.1668	4	50/50	Office	Office/Both	118373	1.08473	0.0724944	0.236567	0.219019	0.0541519	0.0149232	0.00169917	0.591681	0.00775709	1957	1002	307100	0.554103	0.0501937	0.00733294	0.969308	35.4834	35.4833	35.7358	1
BR1077	Baton Rouge	East BR	70739	0	1	F	White	Single	2-3	0	33.8912	4	Going in 100%	Public Facing	PF/Onsite	91396	0.614195	0.0782034	0.194119	0.220198	0.0187861	0.0179604	0	0.902973	0.0080512	1470	851	217300	0.384971	0.0230179	0.0197926	0.914755	67.1426	67.1423	67.3279	2
BR1078	Baton Rouge	East BR	70805	1	3	F	Black	Single	4+	0	36.6644	4	Going in 100%	Public Facing	PF/Onsite	29929	1.9116	0.364956	0.546128	0.734361	0.198126	0.0314064	0.00521665	0.43905	0.0595124	880	739	77800	0.14932	0.161903	0.0589729	0.753454	123.071	123.07	122.843	3
BR1079	Baton Rouge	Ascension	70737	0	1	F	White	Single	1	0	23.2947	1	Going in 100%	Office	Office/Onsite	82482	0.785173	0.0784601	0.153621	0.357829	0.0439198	0.0251333	0.0033638	0.744224	0.0178979	1324	1009	176400	0.347682	0.049071	0.023529	0.89657	80.301	80.317	80.5285	2
BR1080	Baton Rouge	Ascension	70737	0	3	F	White	Married/Cohabiting	2-3	0	38.3911	4	Going in 100%	Health Care	HC/Onsite	82482	0.785173	0.0784601	0.153621	0.357829	0.0439198	0.0251333	0.0033638	0.744224	0.0178979	1324	1009	176400	0.347682	0.049071	0.023529	0.89657	80.301	80.317	80.5285	2
BR1081	Baton Rouge	East BR	70808	0	4	F	White	Single	1	1	24.9586	2	50/50	Office	Office/Both	118373	1.08473	0.0724944	0.236567	0.219019	0.0541519	0.0149232	0.00169917	0.591681	0.00775709	1957	1002	307100	0.554103	0.0501937	0.00733294	0.969308	35.4834	35.4833	35.7358	1
BR1082	Baton Rouge	East BR	70815	0	4	F	Black	Divorced/Widowed	1	2+	22.8603	1	Unemployed	Unemployed/Unknown	Unemployed/Unknown	64333	1.05277	0.0933559	0.227197	0.406686	0.0584397	0.0212766	0.00643026	0.636879	0.0208038	1269	868	165300	0.28214	0.0626565	0.0414574	0.896885	89.4172	89.4183	89.3842	3
BR1083	Baton Rouge	East BR	70816	0	3	M	White	Married/Cohabiting	2-3	0	25.8219	2	Work from home	Office	Office/Home	71022	0.92723	0.0814948	0.232323	0.483327	0.0362203	0.0165105	0.00205667	0.489831	0.0158821	1360	965	185100	0.356393	0.0586708	0.0226029	0.934207	82.1648	82.1701	82.1621	2
BR1084	Baton Rouge	East BR	70809	0	1	F	White	Single	1	0	25.1019	2	Going in 100%	Office	Office/Onsite	105165	0.752149	0.0343602	0.0930078	0.20501	0.0315295	0.0174361	0.00252959	0.552263	0.0160809	1600	1157	268200	0.563323	0.0372199	0.0153453	0.958426	49.7074	49.7186	49.9129	1
BR1085	Baton Rouge	Livingston	70726	0	4	M	White	Married/Cohabiting	2-3	2+	42.3235	4	Unemployed	Unemployed/Unknown	Unemployed/Unknown	75587	0.89891	0.0789383	0.198334	0.33466	0.0482982	0.01446	0.0030002	0.76323	0.0281822	1327	922	162300	0.312788	0.0442916	0.0469587	0.874568	86.1959	86.2075	86.3684	3
BR1086	Baton Rouge	East BR	70806	0	3	F	White	Married/Cohabiting	2-3	0	23.3418	1	Work from home	Public Facing	PF/Home	65949	1.28213	0.166006	0.352112	0.526996	0.149879	0.0252223	0.000485044	0.444462	0.0254648	1481	788	225200	0.459699	0.0718983	0.0353402	0.890827	74.0968	74.0774	73.8219	2
BR1087	Baton Rouge	Livingston	70726	0	3	M	White	Married/Cohabiting	2-3	1	33.6701	4	Work from home	Office	Office/Home	75587	0.89891	0.0789383	0.198334	0.33466	0.0482982	0.01446	0.0030002	0.76323	0.0281822	1327	922	162300	0.312788	0.0442916	0.0469587	0.874568	86.1959	86.2075	86.3684	3
BR1088	Baton Rouge	East BR	70810	0	1	F	White	Single	2-3	0	26.6229	2	Work from home	Public Facing	PF/Home	106306	0.803805	0.0666116	0.148716	0.29268	0.0282504	0.0136491	0.000698324	0.684675	0.0213306	1667	1144	283700	0.516465	0.0291297	0.0148552	0.951777	45.4853	45.4921	45.6411	1
BR1089	Baton Rouge	East BR	70810	0	1	M	White	Married/Cohabiting	2-3	0	29.5316	3	50/50	Health Care	HC/Both	106306	0.803805	0.0666116	0.148716	0.29268	0.0282504	0.0136491	0.000698324	0.684675	0.0213306	1667	1144	283700	0.516465	0.0291297	0.0148552	0.951777	45.4853	45.4921	45.6411	1
BR1090	Baton Rouge	West BR	70719	0	4	F	White	Married/Cohabiting	2-3	1	23.2947	1	Unemployed	Unemployed/Unknown	Unemployed/Unknown	90484	0.776575	0.149023	0.26584	0.521659	0.0902349	0.0883807	0	0.742274	0	1465	848	212000	0.396053	0.0430391	0.0276651	0.933973	68.7658	68.7664	68.9597	2
BR1091	Baton Rouge	East BR	70818	0	3	M	Black	Married/Cohabiting	2-3	0	36.6146	4	Going in 100%	Public Facing	PF/Onsite	86667	0.944606	0.0351623	0.152123	0.261967	0.0271903	0.0293875	0.015655	0.775886	0.0027465	1412	874	188900	0.372175	0.0296647	0.0260702	0.932899	75.782	75.7889	76.0173	2
BR1092	Baton Rouge	East BR	70816	0	4	F	White	Divorced/Widowed	1	2+	30.8936	3	Unemployed	Unemployed/Unknown	Unemployed/Unknown	71022	0.92723	0.0814948	0.232323	0.483327	0.0362203	0.0165105	0.00205667	0.489831	0.0158821	1360	965	185100	0.356393	0.0586708	0.0226029	0.934207	82.1648	82.1701	82.1621	2
BR1093	Baton Rouge	East BR	70820	0	3	M	White	Married/Cohabiting	4+	0	24.3636	2	Going in 100%	Office	Office/Onsite	33472	1.93076	0.209651	0.598429	0.463099	0.090821	0.0197979	0	0.232313	0.0289353	1403	885	224800	0.374058	0.0669891	0.0558039	0.891276	85.5238	85.4934	84.7164	3
BR1094	Baton Rouge	Livingston	70726	0	4	F	White	Divorced/Widowed	1	0	29.1772	3	Unemployed	Unemployed/Unknown	Unemployed/Unknown	75587	0.89891	0.0789383	0.198334	0.33466	0.0482982	0.01446	0.0030002	0.76323	0.0281822	1327	922	162300	0.312788	0.0442916	0.0469587	0.874568	86.1959	86.2075	86.3684	3
BR1095	Baton Rouge	East BR	70816	0	3	M	White	Married/Cohabiting	2-3	1	25.0647	2	50/50	Office	Office/Both	71022	0.92723	0.0814948	0.232323	0.483327	0.0362203	0.0165105	0.00205667	0.489831	0.0158821	1360	965	185100	0.356393	0.0586708	0.0226029	0.934207	82.1648	82.1701	82.1621	2
BR1096	Baton Rouge	East BR	70806	0	2	M	White	Married/Cohabiting	2-3	0	30.3415	3	Work from home	Office	Office/Home	65949	1.28213	0.166006	0.352112	0.526996	0.149879	0.0252223	0.000485044	0.444462	0.0254648	1481	788	225200	0.459699	0.0718983	0.0353402	0.890827	74.0968	74.0774	73.8219	2
BR1097	Baton Rouge	East BR	70810	0	3	F	White	Married/Cohabiting	2-3	0	20.2996	1	Work from home	Office	Office/Home	106306	0.803805	0.0666116	0.148716	0.29268	0.0282504	0.0136491	0.000698324	0.684675	0.0213306	1667	1144	283700	0.516465	0.0291297	0.0148552	0.951777	45.4853	45.4921	45.6411	1
BR1098	Baton Rouge	East BR	70806	0	1	F	Black	Single	1	0	34.3262	4	Going in 100%	Health Care	HC/Onsite	65949	1.28213	0.166006	0.352112	0.526996	0.149879	0.0252223	0.000485044	0.444462	0.0254648	1481	788	225200	0.459699	0.0718983	0.0353402	0.890827	74.0968	74.0774	73.8219	2
BR1099	Baton Rouge	Livingston	70706	0	4	M	White	Married/Cohabiting	2-3	0	31.1902	3	Unemployed	Unemployed/Unknown	Unemployed/Unknown	80014	0.270268	0.060241	0.150394	0.222505	0.0220415	0.0233535	0.00144319	0.853582	0.0267646	1296	961	167300	0.339682	0.0487363	0.0307041	0.895929	83.4195	83.4339	83.6436	3
BR1100	Baton Rouge	East BR	70817	0	4	F	White	Divorced/Widowed	1	1	31.1476	3	Unemployed	Unemployed/Unknown	Unemployed/Unknown	100505	0.395949	0.0682521	0.111206	0.244343	0.00823934	0.0163987	0.00103992	0.805376	0.0242381	1492	1144	234600	0.497135	0.0348788	0.0151822	0.953221	59.6242	59.6415	59.9003	1
BR1101	Baton Rouge	East BR	70739	0	3	F	Black	Single	2-3	0	35.3295	4	Unemployed	Unemployed/Unknown	Unemployed/Unknown	91396	0.614195	0.0782034	0.194119	0.220198	0.0187861	0.0179604	0	0.902973	0.0080512	1470	851	217300	0.384971	0.0230179	0.0197926	0.914755	67.1426	67.1423	67.3279	2
BR1102	Baton Rouge	Livingston	70726	0	2	M	Black	Single	2-3	0	25.1022	2	50/50	Office	Office/Both	75587	0.89891	0.0789383	0.198334	0.33466	0.0482982	0.01446	0.0030002	0.76323	0.0281822	1327	922	162300	0.312788	0.0442916	0.0469587	0.874568	86.1959	86.2075	86.3684	3
BR1103	Baton Rouge	West BR	70719	0	2	F	White	Married/Cohabiting	4+	0	40.2341	4	Going in 100%	Office	Office/Onsite	90484	0.776575	0.149023	0.26584	0.521659	0.0902349	0.0883807	0	0.742274	0	1465	848	212000	0.396053	0.0430391	0.0276651	0.933973	68.7658	68.7664	68.9597	2
BR1104	Baton Rouge	East BR	70810	0	4	F	White	Married/Cohabiting	2-3	2+	23.2031	1	Unemployed	Unemployed/Unknown	Unemployed/Unknown	106306	0.803805	0.0666116	0.148716	0.29268	0.0282504	0.0136491	0.000698324	0.684675	0.0213306	1667	1144	283700	0.516465	0.0291297	0.0148552	0.951777	45.4853	45.4921	45.6411	1
BR1105	Baton Rouge	East BR	70808	0	2	F	White	Married/Cohabiting	4+	0	20.0119	1	50/50	Other	Other/Both	118373	1.08473	0.0724944	0.236567	0.219019	0.0541519	0.0149232	0.00169917	0.591681	0.00775709	1957	1002	307100	0.554103	0.0501937	0.00733294	0.969308	35.4834	35.4833	35.7358	1
BR1106	Baton Rouge	East BR	70816	0	3	M	White	Married/Cohabiting	4+	0	26.6225	2	Going in 100%	Health Care	HC/Onsite	71022	0.92723	0.0814948	0.232323	0.483327	0.0362203	0.0165105	0.00205667	0.489831	0.0158821	1360	965	185100	0.356393	0.0586708	0.0226029	0.934207	82.1648	82.1701	82.1621	2
BR1107	Baton Rouge	East BR	70791	0	4	F	White	Single	1	1	30.3787	3	Going in 100%	Health Care	HC/Onsite	86406	0.917298	0.0631497	0.188716	0.316803	0.0447374	0.0252423	0.00777552	0.736759	0.0320036	1583	897	215300	0.379893	0.0406669	0.0206803	0.916627	69.3318	69.3335	69.4512	2
BR1108	Baton Rouge	East BR	70806	0	1	F	White	Single	2-3	0	29.0496	3	Going in 100%	Other	Other/Onsite	65949	1.28213	0.166006	0.352112	0.526996	0.149879	0.0252223	0.000485044	0.444462	0.0254648	1481	788	225200	0.459699	0.0718983	0.0353402	0.890827	74.0968	74.0774	73.8219	2
BR1109	Baton Rouge	East BR	70808	0	1	F	White	Married/Cohabiting	2-3	1	26.518	2	50/50	Health Care	HC/Both	118373	1.08473	0.0724944	0.236567	0.219019	0.0541519	0.0149232	0.00169917	0.591681	0.00775709	1957	1002	307100	0.554103	0.0501937	0.00733294	0.969308	35.4834	35.4833	35.7358	1
BR1110	Baton Rouge	Ascension	70734	0	2	F	White	Married/Cohabiting	2-3	0	27.4609	2	Going in 100%	Health Care	HC/Onsite	103284	1.05452	0.0257353	0.0681236	0.174795	0.0230289	0.0277127	0	0.808743	0.0202966	1761	1029	241800	0.310252	0.0801194	0.0264611	0.955131	56.8433	56.8553	57.1368	1
BR1111	Baton Rouge	Livingston	70726	1	3	M	White	Married/Cohabiting	2-3	1	38.3505	4	Going in 100%	Office	Office/Onsite	75587	0.89891	0.0789383	0.198334	0.33466	0.0482982	0.01446	0.0030002	0.76323	0.0281822	1327	922	162300	0.312788	0.0442916	0.0469587	0.874568	86.1959	86.2075	86.3684	3
BR1112	Baton Rouge	Livingston	70726	0	2	M	White	Married/Cohabiting	4+	0	34.942	4	Going in 100%	Public Facing	PF/Onsite	75587	0.89891	0.0789383	0.198334	0.33466	0.0482982	0.01446	0.0030002	0.76323	0.0281822	1327	922	162300	0.312788	0.0442916	0.0469587	0.874568	86.1959	86.2075	86.3684	3
BR1113	Baton Rouge	East BR	70810	0	1	F	Black	Single	2-3	0	30.6635	3	50/50	Public Facing	PF/Both	106306	0.803805	0.0666116	0.148716	0.29268	0.0282504	0.0136491	0.000698324	0.684675	0.0213306	1667	1144	283700	0.516465	0.0291297	0.0148552	0.951777	45.4853	45.4921	45.6411	1
BR1114	Baton Rouge	East BR	70817	0	1	M	White	Single	4+	0	28.1889	3	Unemployed	Unemployed/Unknown	Unemployed/Unknown	100505	0.395949	0.0682521	0.111206	0.244343	0.00823934	0.0163987	0.00103992	0.805376	0.0242381	1492	1144	234600	0.497135	0.0348788	0.0151822	0.953221	59.6242	59.6415	59.9003	1
BR1115	Baton Rouge	East BR	70816	0	3	M	Black	Married/Cohabiting	4+	2+	46.9815	4	Going in 100%	Office	Office/Onsite	71022	0.92723	0.0814948	0.232323	0.483327	0.0362203	0.0165105	0.00205667	0.489831	0.0158821	1360	965	185100	0.356393	0.0586708	0.0226029	0.934207	82.1648	82.1701	82.1621	2
BR1116	Baton Rouge	East BR	70806	0	1	F	White	Single	1	1	31.6142	3	50/50	Office	Office/Both	65949	1.28213	0.166006	0.352112	0.526996	0.149879	0.0252223	0.000485044	0.444462	0.0254648	1481	788	225200	0.459699	0.0718983	0.0353402	0.890827	74.0968	74.0774	73.8219	2
BR1117	Baton Rouge	East BR	70806	0	2	F	White	Married/Cohabiting	2-3	0	25.1514	2	Going in 100%	Office	Office/Onsite	65949	1.28213	0.166006	0.352112	0.526996	0.149879	0.0252223	0.000485044	0.444462	0.0254648	1481	788	225200	0.459699	0.0718983	0.0353402	0.890827	74.0968	74.0774	73.8219	2
BR1118	Baton Rouge	West BR	70767	0	4	F	Black	Divorced/Widowed	1	0	32.736	3	Going in 100%	Office	Office/Onsite	68504	1.15369	0.1149	0.238134	0.424902	0.075371	0.0248458	0.00416875	0.702685	0.0298483	1364	842	173800	0.320247	0.0621782	0.0482833	0.827343	85.8539	85.8538	85.8536	3
BR1119	Baton Rouge	East BR	70811	0	3	F	Black	Single	1	1	27.4609	2	Going in 100%	Public Facing	PF/Onsite	48993	1.45472	0.192443	0.324386	0.735402	0.0601567	0.0239356	0.0086846	0.631646	0.0419403	955	909	107700	0.260585	0.0638092	0.0252549	0.873488	109.001	109.012	108.966	3
BR1120	Baton Rouge	East BR	70815	0	1	F	White	Married/Cohabiting	4+	0	25.6828	2	Going in 100%	Health Care	HC/Onsite	64333	1.05277	0.0933559	0.227197	0.406686	0.0584397	0.0212766	0.00643026	0.636879	0.0208038	1269	868	165300	0.28214	0.0626565	0.0414574	0.896885	89.4172	89.4183	89.3842	3
BR1121	Baton Rouge	East BR	70820	0	1	M	White	Single	1	0	29.9831	3	Unemployed	Unemployed/Unknown	Unemployed/Unknown	33472	1.93076	0.209651	0.598429	0.463099	0.090821	0.0197979	0	0.232313	0.0289353	1403	885	224800	0.374058	0.0669891	0.0558039	0.891276	85.5238	85.4934	84.7164	3
BR1122	Baton Rouge	East BR	70810	1	1	F	White	Single	4+	0	20.0454	1	Work from home	Other	Other/Home	106306	0.803805	0.0666116	0.148716	0.29268	0.0282504	0.0136491	0.000698324	0.684675	0.0213306	1667	1144	283700	0.516465	0.0291297	0.0148552	0.951777	45.4853	45.4921	45.6411	1
BR1123	Baton Rouge	East BR	70820	0	1	M	White	Single	1	0	29.0886	3	Going in 100%	Other	Other/Onsite	33472	1.93076	0.209651	0.598429	0.463099	0.090821	0.0197979	0	0.232313	0.0289353	1403	885	224800	0.374058	0.0669891	0.0558039	0.891276	85.5238	85.4934	84.7164	3
BR1124	Baton Rouge	East BR	70817	0	3	F	White	Married/Cohabiting	2-3	0	40.5049	4	Going in 100%	Health Care	HC/Onsite	100505	0.395949	0.0682521	0.111206	0.244343	0.00823934	0.0163987	0.00103992	0.805376	0.0242381	1492	1144	234600	0.497135	0.0348788	0.0151822	0.953221	59.6242	59.6415	59.9003	1
BR1125	Baton Rouge	East BR	70810	0	4	F	White	Married/Cohabiting	2-3	1	27.4059	2	Unemployed	Unemployed/Unknown	Unemployed/Unknown	106306	0.803805	0.0666116	0.148716	0.29268	0.0282504	0.0136491	0.000698324	0.684675	0.0213306	1667	1144	283700	0.516465	0.0291297	0.0148552	0.951777	45.4853	45.4921	45.6411	1
BR1126	Baton Rouge	East BR	70817	0	3	F	White	Married/Cohabiting	2-3	1	25.0568	2	Going in 100%	Public Facing	PF/Onsite	100505	0.395949	0.0682521	0.111206	0.244343	0.00823934	0.0163987	0.00103992	0.805376	0.0242381	1492	1144	234600	0.497135	0.0348788	0.0151822	0.953221	59.6242	59.6415	59.9003	1
BR1127	Baton Rouge	East BR	70815	0	4	M	White	Married/Cohabiting	2-3	2+	21.5204	1	Unemployed	Unemployed/Unknown	Unemployed/Unknown	64333	1.05277	0.0933559	0.227197	0.406686	0.0584397	0.0212766	0.00643026	0.636879	0.0208038	1269	868	165300	0.28214	0.0626565	0.0414574	0.896885	89.4172	89.4183	89.3842	3
BR1128	Baton Rouge	Livingston	70754	0	2	M	White	Single	4+	0	22.496	1	Going in 100%	Public Facing	PF/Onsite	64591	0.657058	0.0644058	0.221921	0.251937	0.050287	0.0195178	0	0.809414	0.0365098	1229	984	154000	0.276489	0.031277	0.0553625	0.816771	92.0826	92.0941	92.1108	3
BR1129	Baton Rouge	East BR	70806	0	1	F	White	Single	2-3	0	26.3017	2	Work from home	Office	Office/Home	65949	1.28213	0.166006	0.352112	0.526996	0.149879	0.0252223	0.000485044	0.444462	0.0254648	1481	788	225200	0.459699	0.0718983	0.0353402	0.890827	74.0968	74.0774	73.8219	2
BR1130	Baton Rouge	East BR	70808	0	2	F	White	Single	2-3	0	30.8936	3	Work from home	Other	Other/Home	118373	1.08473	0.0724944	0.236567	0.219019	0.0541519	0.0149232	0.00169917	0.591681	0.00775709	1957	1002	307100	0.554103	0.0501937	0.00733294	0.969308	35.4834	35.4833	35.7358	1
BR1131	Baton Rouge	Ascension	70737	0	1	M	White	Married/Cohabiting	2-3	0	32.0946	3	50/50	Public Facing	PF/Both	82482	0.785173	0.0784601	0.153621	0.357829	0.0439198	0.0251333	0.0033638	0.744224	0.0178979	1324	1009	176400	0.347682	0.049071	0.023529	0.89657	80.301	80.317	80.5285	2
BR1132	Baton Rouge	East BR	70815	0	3	F	White	Married/Cohabiting	2-3	1	21.4539	1	Work from home	Other	Other/Home	64333	1.05277	0.0933559	0.227197	0.406686	0.0584397	0.0212766	0.00643026	0.636879	0.0208038	1269	868	165300	0.28214	0.0626565	0.0414574	0.896885	89.4172	89.4183	89.3842	3
BR1133	Baton Rouge	East BR	70816	0	4	M	Black	Married/Cohabiting	4+	0	37.2926	4	Unemployed	Unemployed/Unknown	Unemployed/Unknown	71022	0.92723	0.0814948	0.232323	0.483327	0.0362203	0.0165105	0.00205667	0.489831	0.0158821	1360	965	185100	0.356393	0.0586708	0.0226029	0.934207	82.1648	82.1701	82.1621	2
BR1134	Baton Rouge	East BR	70810	0	4	F	White	Divorced/Widowed	1	2+	38.2698	4	Work from home	Office	Office/Home	106306	0.803805	0.0666116	0.148716	0.29268	0.0282504	0.0136491	0.000698324	0.684675	0.0213306	1667	1144	283700	0.516465	0.0291297	0.0148552	0.951777	45.4853	45.4921	45.6411	1
BR1135	Baton Rouge	Livingston	70785	0	3	M	White	Married/Cohabiting	4+	0	32.4942	3	Unemployed	Unemployed/Unknown	Unemployed/Unknown	76381	0.948987	0.0975023	0.206869	0.272762	0.0584364	0.0198737	0	0.849697	0.0238221	1274	822	161300	0.278562	0.0677838	0.0404207	0.839319	86.207	86.2126	86.3889	3
BR1136	Baton Rouge	East BR	70806	0	3	M	Black	Married/Cohabiting	2-3	1	34.8641	4	Work from home	Office	Office/Home	65949	1.28213	0.166006	0.352112	0.526996	0.149879	0.0252223	0.000485044	0.444462	0.0254648	1481	788	225200	0.459699	0.0718983	0.0353402	0.890827	74.0968	74.0774	73.8219	2
BR1137	Baton Rouge	Ascension	70769	0	2	F	White	Married/Cohabiting	4+	0	23.2947	1	Unemployed	Unemployed/Unknown	Unemployed/Unknown	103655	0.798791	0.066006	0.149974	0.202905	0.0237053	0.0169035	0.00127955	0.887265	0.0174423	1502	1124	223200	0.439578	0.0545334	0.0392343	0.908575	61.3295	61.3507	61.7087	2
BR1138	Baton Rouge	East BR	70805	0	2	F	Black	Single	2-3	2+	32.4956	3	Going in 100%	Health Care	HC/Onsite	29929	1.9116	0.364956	0.546128	0.734361	0.198126	0.0314064	0.00521665	0.43905	0.0595124	880	739	77800	0.14932	0.161903	0.0589729	0.753454	123.071	123.07	122.843	3
BR1139	Baton Rouge	Livingston	70726	0	4	M	White	Married/Cohabiting	2-3	2+	30.2831	3	Unemployed	Unemployed/Unknown	Unemployed/Unknown	75587	0.89891	0.0789383	0.198334	0.33466	0.0482982	0.01446	0.0030002	0.76323	0.0281822	1327	922	162300	0.312788	0.0442916	0.0469587	0.874568	86.1959	86.2075	86.3684	3
BR1140	Baton Rouge	East BR	70810	0	1	F	White	Single	2-3	0	32.2806	3	Going in 100%	Office	Office/Onsite	106306	0.803805	0.0666116	0.148716	0.29268	0.0282504	0.0136491	0.000698324	0.684675	0.0213306	1667	1144	283700	0.516465	0.0291297	0.0148552	0.951777	45.4853	45.4921	45.6411	1
BR1141	Baton Rouge	Livingston	70706	0	3	F	White	Married/Cohabiting	2-3	1	28.3392	3	Going in 100%	Health Care	HC/Onsite	80014	0.270268	0.060241	0.150394	0.222505	0.0220415	0.0233535	0.00144319	0.853582	0.0267646	1296	961	167300	0.339682	0.0487363	0.0307041	0.895929	83.4195	83.4339	83.6436	3
BR1142	Baton Rouge	Ascension	70737	0	1	M	White	Married/Cohabiting	2-3	0	51.1184	4	Going in 100%	Public Facing	PF/Onsite	82482	0.785173	0.0784601	0.153621	0.357829	0.0439198	0.0251333	0.0033638	0.744224	0.0178979	1324	1009	176400	0.347682	0.049071	0.023529	0.89657	80.301	80.317	80.5285	2
BR1143	Baton Rouge	East BR	70810	0	3	M	White	Single	2-3	1	25.0338	2	Going in 100%	Office	Office/Onsite	106306	0.803805	0.0666116	0.148716	0.29268	0.0282504	0.0136491	0.000698324	0.684675	0.0213306	1667	1144	283700	0.516465	0.0291297	0.0148552	0.951777	45.4853	45.4921	45.6411	1
BR1144	Baton Rouge	East BR	70714	0	2	M	White	Married/Cohabiting	2-3	0	26.7151	2	Going in 100%	Public Facing	PF/Onsite	65245	1.22702	0.125133	0.21943	0.507866	0.0156908	0.011187	0	0.734563	0.0310911	1149	972	140100	0.247278	0.0533909	0.0316224	0.892359	95.296	95.3105	95.3941	3
BR1145	Baton Rouge	East BR	70808	0	2	F	White	Married/Cohabiting	2-3	0	20.3691	1	Work from home	Other	Other/Home	118373	1.08473	0.0724944	0.236567	0.219019	0.0541519	0.0149232	0.00169917	0.591681	0.00775709	1957	1002	307100	0.554103	0.0501937	0.00733294	0.969308	35.4834	35.4833	35.7358	1
BR1146	Baton Rouge	East BR	70791	0	1	F	White	Married/Cohabiting	2-3	2+	38.7328	4	Unemployed	Unemployed/Unknown	Unemployed/Unknown	86406	0.917298	0.0631497	0.188716	0.316803	0.0447374	0.0252423	0.00777552	0.736759	0.0320036	1583	897	215300	0.379893	0.0406669	0.0206803	0.916627	69.3318	69.3335	69.4512	2
BR1147	Baton Rouge	East BR	70714	0	4	F	Black	Married/Cohabiting	2-3	0	20.466	1	Unemployed	Unemployed/Unknown	Unemployed/Unknown	65245	1.22702	0.125133	0.21943	0.507866	0.0156908	0.011187	0	0.734563	0.0310911	1149	972	140100	0.247278	0.0533909	0.0316224	0.892359	95.296	95.3105	95.3941	3
BR1148	Baton Rouge	East BR	70810	0	2	F	White	Married/Cohabiting	4+	0	25.1274	2	Going in 100%	Office	Office/Onsite	106306	0.803805	0.0666116	0.148716	0.29268	0.0282504	0.0136491	0.000698324	0.684675	0.0213306	1667	1144	283700	0.516465	0.0291297	0.0148552	0.951777	45.4853	45.4921	45.6411	1
BR1149	Baton Rouge	East BR	70816	0	1	F	White	Single	2-3	0	25.6035	2	Work from home	Other	Other/Home	71022	0.92723	0.0814948	0.232323	0.483327	0.0362203	0.0165105	0.00205667	0.489831	0.0158821	1360	965	185100	0.356393	0.0586708	0.0226029	0.934207	82.1648	82.1701	82.1621	2
BR1150	Baton Rouge	East BR	70714	0	1	F	Black	Single	1	0	27.2893	2	Work from home	Office	Office/Home	65245	1.22702	0.125133	0.21943	0.507866	0.0156908	0.011187	0	0.734563	0.0310911	1149	972	140100	0.247278	0.0533909	0.0316224	0.892359	95.296	95.3105	95.3941	3
BR1151	Baton Rouge	East BR	70817	0	1	M	White	Married/Cohabiting	4+	0	26.5784	2	Going in 100%	Office	Office/Onsite	100505	0.395949	0.0682521	0.111206	0.244343	0.00823934	0.0163987	0.00103992	0.805376	0.0242381	1492	1144	234600	0.497135	0.0348788	0.0151822	0.953221	59.6242	59.6415	59.9003	1
BR1152	Baton Rouge	Ascension	70734	0	1	F	White	Single	2-3	1	19.8377	1	Going in 100%	Health Care	HC/Onsite	103284	1.05452	0.0257353	0.0681236	0.174795	0.0230289	0.0277127	0	0.808743	0.0202966	1761	1029	241800	0.310252	0.0801194	0.0264611	0.955131	56.8433	56.8553	57.1368	1
BR1153	Baton Rouge	Livingston	70706	0	3	M	White	Married/Cohabiting	2-3	2+	30.5122	3	50/50	Public Facing	PF/Both	80014	0.270268	0.060241	0.150394	0.222505	0.0220415	0.0233535	0.00144319	0.853582	0.0267646	1296	961	167300	0.339682	0.0487363	0.0307041	0.895929	83.4195	83.4339	83.6436	3
BR1154	Baton Rouge	Ascension	70737	0	2	M	White	Married/Cohabiting	4+	0	23.7455	1	Going in 100%	Public Facing	PF/Onsite	82482	0.785173	0.0784601	0.153621	0.357829	0.0439198	0.0251333	0.0033638	0.744224	0.0178979	1324	1009	176400	0.347682	0.049071	0.023529	0.89657	80.301	80.317	80.5285	2
BR1155	Baton Rouge	Ascension	70737	0	3	M	White	Married/Cohabiting	2-3	1	24.4051	2	Going in 100%	Health Care	HC/Onsite	82482	0.785173	0.0784601	0.153621	0.357829	0.0439198	0.0251333	0.0033638	0.744224	0.0178979	1324	1009	176400	0.347682	0.049071	0.023529	0.89657	80.301	80.317	80.5285	2
BR1156	Baton Rouge	East BR	70806	1	1	F	White	Single	2-3	0	29.1772	3	Unemployed	Unemployed/Unknown	Unemployed/Unknown	65949	1.28213	0.166006	0.352112	0.526996	0.149879	0.0252223	0.000485044	0.444462	0.0254648	1481	788	225200	0.459699	0.0718983	0.0353402	0.890827	74.0968	74.0774	73.8219	2
BR1157	Baton Rouge	East BR	70816	0	3	M	Black	Married/Cohabiting	2-3	2+	30.538	3	Work from home	Health Care	HC/Home	71022	0.92723	0.0814948	0.232323	0.483327	0.0362203	0.0165105	0.00205667	0.489831	0.0158821	1360	965	185100	0.356393	0.0586708	0.0226029	0.934207	82.1648	82.1701	82.1621	2
BR1158	Baton Rouge	East BR	70808	0	4	F	White	Divorced/Widowed	1	0	19.7375	1	50/50	Office	Office/Both	118373	1.08473	0.0724944	0.236567	0.219019	0.0541519	0.0149232	0.00169917	0.591681	0.00775709	1957	1002	307100	0.554103	0.0501937	0.00733294	0.969308	35.4834	35.4833	35.7358	1
BR1159	Baton Rouge	West BR	70767	0	1	M	White	Married/Cohabiting	2-3	0	29.8341	3	Going in 100%	Public Facing	PF/Onsite	68504	1.15369	0.1149	0.238134	0.424902	0.075371	0.0248458	0.00416875	0.702685	0.0298483	1364	842	173800	0.320247	0.0621782	0.0482833	0.827343	85.8539	85.8538	85.8536	3
BR1160	Baton Rouge	East BR	70817	0	4	M	White	Married/Cohabiting	2-3	2+	33.3784	4	Unemployed	Unemployed/Unknown	Unemployed/Unknown	100505	0.395949	0.0682521	0.111206	0.244343	0.00823934	0.0163987	0.00103992	0.805376	0.0242381	1492	1144	234600	0.497135	0.0348788	0.0151822	0.953221	59.6242	59.6415	59.9003	1
BR1161	Baton Rouge	East BR	70816	0	1	F	White	Single	4+	0	21.7267	1	Going in 100%	Other	Other/Onsite	71022	0.92723	0.0814948	0.232323	0.483327	0.0362203	0.0165105	0.00205667	0.489831	0.0158821	1360	965	185100	0.356393	0.0586708	0.0226029	0.934207	82.1648	82.1701	82.1621	2
BR1162	Baton Rouge	East BR	70817	0	4	M	White	Married/Cohabiting	2-3	2+	24.2738	1	Going in 100%	Public Facing	PF/Onsite	100505	0.395949	0.0682521	0.111206	0.244343	0.00823934	0.0163987	0.00103992	0.805376	0.0242381	1492	1144	234600	0.497135	0.0348788	0.0151822	0.953221	59.6242	59.6415	59.9003	1
BR1163	Baton Rouge	East BR	70808	0	4	F	White	Married/Cohabiting	2-3	2+	20.466	1	Unemployed	Unemployed/Unknown	Unemployed/Unknown	118373	1.08473	0.0724944	0.236567	0.219019	0.0541519	0.0149232	0.00169917	0.591681	0.00775709	1957	1002	307100	0.554103	0.0501937	0.00733294	0.969308	35.4834	35.4833	35.7358	1
BR1164	Baton Rouge	East BR	70815	0	3	F	Black	Married/Cohabiting	2-3	0	32.0044	3	Going in 100%	Health Care	HC/Onsite	64333	1.05277	0.0933559	0.227197	0.406686	0.0584397	0.0212766	0.00643026	0.636879	0.0208038	1269	868	165300	0.28214	0.0626565	0.0414574	0.896885	89.4172	89.4183	89.3842	3
BR1165	Baton Rouge	Livingston	70726	0	1	F	White	Single	2-3	0	27.2592	2	Work from home	Office	Office/Home	75587	0.89891	0.0789383	0.198334	0.33466	0.0482982	0.01446	0.0030002	0.76323	0.0281822	1327	922	162300	0.312788	0.0442916	0.0469587	0.874568	86.1959	86.2075	86.3684	3
BR1166	Baton Rouge	East BR	70806	0	2	M	White	Single	1	1	31.5633	3	50/50	Office	Office/Both	65949	1.28213	0.166006	0.352112	0.526996	0.149879	0.0252223	0.000485044	0.444462	0.0254648	1481	788	225200	0.459699	0.0718983	0.0353402	0.890827	74.0968	74.0774	73.8219	2
BR1167	Baton Rouge	East BR	70815	0	3	M	White	Married/Cohabiting	2-3	0	31.8682	3	Going in 100%	Office	Office/Onsite	64333	1.05277	0.0933559	0.227197	0.406686	0.0584397	0.0212766	0.00643026	0.636879	0.0208038	1269	868	165300	0.28214	0.0626565	0.0414574	0.896885	89.4172	89.4183	89.3842	3
BR1168	Baton Rouge	East BR	70808	0	4	F	White	Married/Cohabiting	2-3	2+	23.026	1	Unemployed	Unemployed/Unknown	Unemployed/Unknown	118373	1.08473	0.0724944	0.236567	0.219019	0.0541519	0.0149232	0.00169917	0.591681	0.00775709	1957	1002	307100	0.554103	0.0501937	0.00733294	0.969308	35.4834	35.4833	35.7358	1
BR1169	Baton Rouge	Livingston	70726	0	3	M	White	Married/Cohabiting	2-3	0	26.3176	2	Going in 100%	Public Facing	PF/Onsite	75587	0.89891	0.0789383	0.198334	0.33466	0.0482982	0.01446	0.0030002	0.76323	0.0281822	1327	922	162300	0.312788	0.0442916	0.0469587	0.874568	86.1959	86.2075	86.3684	3
BR1170	Baton Rouge	Livingston	70726	0	3	F	White	Single	1	0	39.1513	4	50/50	Health Care	HC/Both	75587	0.89891	0.0789383	0.198334	0.33466	0.0482982	0.01446	0.0030002	0.76323	0.0281822	1327	922	162300	0.312788	0.0442916	0.0469587	0.874568	86.1959	86.2075	86.3684	3
BR1171	Baton Rouge	East BR	70805	1	2	M	Black	Married/Cohabiting	2-3	0	35.6183	4	Going in 100%	Other	Other/Onsite	29929	1.9116	0.364956	0.546128	0.734361	0.198126	0.0314064	0.00521665	0.43905	0.0595124	880	739	77800	0.14932	0.161903	0.0589729	0.753454	123.071	123.07	122.843	3
BR1172	Baton Rouge	East BR	70810	0	3	F	White	Married/Cohabiting	2-3	0	18.8794	1	Unemployed	Unemployed/Unknown	Unemployed/Unknown	106306	0.803805	0.0666116	0.148716	0.29268	0.0282504	0.0136491	0.000698324	0.684675	0.0213306	1667	1144	283700	0.516465	0.0291297	0.0148552	0.951777	45.4853	45.4921	45.6411	1
BR1173	Baton Rouge	East BR	70817	0	4	M	White	Single	1	2+	33.9024	4	Work from home	Office	Office/Home	100505	0.395949	0.0682521	0.111206	0.244343	0.00823934	0.0163987	0.00103992	0.805376	0.0242381	1492	1144	234600	0.497135	0.0348788	0.0151822	0.953221	59.6242	59.6415	59.9003	1
BR1174	Baton Rouge	Livingston	70706	0	4	F	White	Married/Cohabiting	2-3	1	30.5503	3	Going in 100%	Health Care	HC/Onsite	80014	0.270268	0.060241	0.150394	0.222505	0.0220415	0.0233535	0.00144319	0.853582	0.0267646	1296	961	167300	0.339682	0.0487363	0.0307041	0.895929	83.4195	83.4339	83.6436	3
BR1175	Baton Rouge	Livingston	70706	0	4	F	White	Married/Cohabiting	2-3	2+	28.4301	3	Unemployed	Unemployed/Unknown	Unemployed/Unknown	80014	0.270268	0.060241	0.150394	0.222505	0.0220415	0.0233535	0.00144319	0.853582	0.0267646	1296	961	167300	0.339682	0.0487363	0.0307041	0.895929	83.4195	83.4339	83.6436	3
BR1176	Baton Rouge	East BR	70808	0	3	M	White	Single	1	1	30.3415	3	Work from home	Other	Other/Home	118373	1.08473	0.0724944	0.236567	0.219019	0.0541519	0.0149232	0.00169917	0.591681	0.00775709	1957	1002	307100	0.554103	0.0501937	0.00733294	0.969308	35.4834	35.4833	35.7358	1
BR1177	Baton Rouge	East BR	70810	0	2	F	Black	Married/Cohabiting	4+	1	32.0946	3	Work from home	Other	Other/Home	106306	0.803805	0.0666116	0.148716	0.29268	0.0282504	0.0136491	0.000698324	0.684675	0.0213306	1667	1144	283700	0.516465	0.0291297	0.0148552	0.951777	45.4853	45.4921	45.6411	1
BR1178	Baton Rouge	Ascension	70769	0	4	F	White	Married/Cohabiting	2-3	0	26.6225	2	Going in 100%	Office	Office/Onsite	103655	0.798791	0.066006	0.149974	0.202905	0.0237053	0.0169035	0.00127955	0.887265	0.0174423	1502	1124	223200	0.439578	0.0545334	0.0392343	0.908575	61.3295	61.3507	61.7087	2
BR1179	Baton Rouge	East BR	70809	0	3	F	White	Married/Cohabiting	2-3	2+	32.4462	3	Going in 100%	Office	Office/Onsite	105165	0.752149	0.0343602	0.0930078	0.20501	0.0315295	0.0174361	0.00252959	0.552263	0.0160809	1600	1157	268200	0.563323	0.0372199	0.0153453	0.958426	49.7074	49.7186	49.9129	1
BR1180	Baton Rouge	East BR	70816	0	1	F	White	Single	1	1	44.9254	4	50/50	Public Facing	PF/Both	71022	0.92723	0.0814948	0.232323	0.483327	0.0362203	0.0165105	0.00205667	0.489831	0.0158821	1360	965	185100	0.356393	0.0586708	0.0226029	0.934207	82.1648	82.1701	82.1621	2
BR1181	Baton Rouge	East BR	70807	0	1	M	Black	Single	2-3	0	20.6721	1	Going in 100%	Public Facing	PF/Onsite	41307	1.79901	0.246364	0.402252	0.677078	0.158682	0.0205331	0.00414265	0.477125	0.0349424	990	682	82300	0.168978	0.134626	0.0464475	0.818293	117.98	117.98	117.921	3
BR1182	Baton Rouge	Livingston	70726	0	2	F	White	Married/Cohabiting	2-3	0	39.4751	4	Work from home	Other	Other/Home	75587	0.89891	0.0789383	0.198334	0.33466	0.0482982	0.01446	0.0030002	0.76323	0.0281822	1327	922	162300	0.312788	0.0442916	0.0469587	0.874568	86.1959	86.2075	86.3684	3
BR1183	Baton Rouge	Livingston	70726	0	1	M	Black	Single	1	0	24.2658	1	Work from home	Public Facing	PF/Home	75587	0.89891	0.0789383	0.198334	0.33466	0.0482982	0.01446	0.0030002	0.76323	0.0281822	1327	922	162300	0.312788	0.0442916	0.0469587	0.874568	86.1959	86.2075	86.3684	3
BR1184	Baton Rouge	East BR	70714	0	2	F	Black	Married/Cohabiting	4+	0	30.3407	3	Work from home	Office	Office/Home	65245	1.22702	0.125133	0.21943	0.507866	0.0156908	0.011187	0	0.734563	0.0310911	1149	972	140100	0.247278	0.0533909	0.0316224	0.892359	95.296	95.3105	95.3941	3
BR1185	Baton Rouge	East BR	70791	0	2	M	White	Married/Cohabiting	2-3	0	37.6532	4	Work from home	Public Facing	PF/Home	86406	0.917298	0.0631497	0.188716	0.316803	0.0447374	0.0252423	0.00777552	0.736759	0.0320036	1583	897	215300	0.379893	0.0406669	0.0206803	0.916627	69.3318	69.3335	69.4512	2
BR1186	Baton Rouge	East BR	70816	0	2	F	White	Single	2-3	0	26.6225	2	Work from home	Office	Office/Home	71022	0.92723	0.0814948	0.232323	0.483327	0.0362203	0.0165105	0.00205667	0.489831	0.0158821	1360	965	185100	0.356393	0.0586708	0.0226029	0.934207	82.1648	82.1701	82.1621	2
BR1187	Baton Rouge	East BR	70818	0	4	M	White	Married/Cohabiting	2-3	2+	36.0192	4	Unemployed	Unemployed/Unknown	Unemployed/Unknown	86667	0.944606	0.0351623	0.152123	0.261967	0.0271903	0.0293875	0.015655	0.775886	0.0027465	1412	874	188900	0.372175	0.0296647	0.0260702	0.932899	75.782	75.7889	76.0173	2
BR1188	Baton Rouge	Ascension	70769	0	3	F	White	Married/Cohabiting	4+	0	32.2773	3	Going in 100%	Health Care	HC/Onsite	103655	0.798791	0.066006	0.149974	0.202905	0.0237053	0.0169035	0.00127955	0.887265	0.0174423	1502	1124	223200	0.439578	0.0545334	0.0392343	0.908575	61.3295	61.3507	61.7087	2
BR1189	Baton Rouge	East BR	70812	0	4	M	Black	Married/Cohabiting	2-3	1	26.6028	2	Unemployed	Unemployed/Unknown	Unemployed/Unknown	45531	1.03892	0.238935	0.420244	0.706265	0.0916598	0.0333058	0	0.592898	0.0789981	933	908	111000	0.214213	0.109798	0.0297781	0.864996	109.405	109.412	109.296	3
BR1190	Baton Rouge	East BR	70808	0	3	F	White	Married/Cohabiting	2-3	0	20.2524	1	Going in 100%	Health Care	HC/Onsite	118373	1.08473	0.0724944	0.236567	0.219019	0.0541519	0.0149232	0.00169917	0.591681	0.00775709	1957	1002	307100	0.554103	0.0501937	0.00733294	0.969308	35.4834	35.4833	35.7358	1
BR1191	Baton Rouge	East BR	70809	0	2	F	Black	Married/Cohabiting	4+	0	25.7446	2	Going in 100%	Health Care	HC/Onsite	105165	0.752149	0.0343602	0.0930078	0.20501	0.0315295	0.0174361	0.00252959	0.552263	0.0160809	1600	1157	268200	0.563323	0.0372199	0.0153453	0.958426	49.7074	49.7186	49.9129	1
BR1192	Baton Rouge	Livingston	70726	0	4	F	White	Divorced/Widowed	4+	2+	28.6939	3	Unemployed	Unemployed/Unknown	Unemployed/Unknown	75587	0.89891	0.0789383	0.198334	0.33466	0.0482982	0.01446	0.0030002	0.76323	0.0281822	1327	922	162300	0.312788	0.0442916	0.0469587	0.874568	86.1959	86.2075	86.3684	3
BR1193	Baton Rouge	East BR	70812	0	4	F	Black	Divorced/Widowed	2-3	2+	36.0425	4	Unemployed	Unemployed/Unknown	Unemployed/Unknown	45531	1.03892	0.238935	0.420244	0.706265	0.0916598	0.0333058	0	0.592898	0.0789981	933	908	111000	0.214213	0.109798	0.0297781	0.864996	109.405	109.412	109.296	3
BR1194	Baton Rouge	East BR	70816	0	1	M	White	Single	2-3	0	26.4439	2	Going in 100%	Office	Office/Onsite	71022	0.92723	0.0814948	0.232323	0.483327	0.0362203	0.0165105	0.00205667	0.489831	0.0158821	1360	965	185100	0.356393	0.0586708	0.0226029	0.934207	82.1648	82.1701	82.1621	2
BR1195	Baton Rouge	East BR	70817	0	1	F	Black	Married/Cohabiting	4+	0	36.5847	4	Unemployed	Unemployed/Unknown	Unemployed/Unknown	100505	0.395949	0.0682521	0.111206	0.244343	0.00823934	0.0163987	0.00103992	0.805376	0.0242381	1492	1144	234600	0.497135	0.0348788	0.0151822	0.953221	59.6242	59.6415	59.9003	1
BR1196	Baton Rouge	East BR	70806	0	2	M	Other	Single	1	0	39.0478	4	Going in 100%	Office	Office/Onsite	65949	1.28213	0.166006	0.352112	0.526996	0.149879	0.0252223	0.000485044	0.444462	0.0254648	1481	788	225200	0.459699	0.0718983	0.0353402	0.890827	74.0968	74.0774	73.8219	2
BR1197	Baton Rouge	Livingston	70706	0	4	M	White	Married/Cohabiting	2-3	2+	30.1025	3	Going in 100%	Other	Other/Onsite	80014	0.270268	0.060241	0.150394	0.222505	0.0220415	0.0233535	0.00144319	0.853582	0.0267646	1296	961	167300	0.339682	0.0487363	0.0307041	0.895929	83.4195	83.4339	83.6436	3
BR1198	Baton Rouge	East BR	70808	0	4	F	White	Married/Cohabiting	2-3	2+	25.8219	2	Unemployed	Unemployed/Unknown	Unemployed/Unknown	118373	1.08473	0.0724944	0.236567	0.219019	0.0541519	0.0149232	0.00169917	0.591681	0.00775709	1957	1002	307100	0.554103	0.0501937	0.00733294	0.969308	35.4834	35.4833	35.7358	1
BR1199	Baton Rouge	Livingston	70726	0	3	F	White	Married/Cohabiting	4+	0	23.9938	1	Work from home	Office	Office/Home	75587	0.89891	0.0789383	0.198334	0.33466	0.0482982	0.01446	0.0030002	0.76323	0.0281822	1327	922	162300	0.312788	0.0442916	0.0469587	0.874568	86.1959	86.2075	86.3684	3
BR1200	Baton Rouge	East BR	70808	0	1	F	White	Divorced/Widowed	2-3	0	28.3153	3	Work from home	Office	Office/Home	118373	1.08473	0.0724944	0.236567	0.219019	0.0541519	0.0149232	0.00169917	0.591681	0.00775709	1957	1002	307100	0.554103	0.0501937	0.00733294	0.969308	35.4834	35.4833	35.7358	1
BR1201	Baton Rouge	East BR	70814	0	2	F	Black	Single	2-3	1	44.624	4	Work from home	Office	Office/Home	54896	0.942989	0.123408	0.214046	0.34258	0.04981	0.020004	0.00560112	0.70074	0.0208042	1070	855	146500	0.257235	0.0542121	0.0488865	0.862566	97.3891	97.3884	97.2764	3
BR1202	Baton Rouge	East BR	70805	0	4	F	Black	Single	2-3	0	26.9553	2	Going in 100%	Health Care	HC/Onsite	29929	1.9116	0.364956	0.546128	0.734361	0.198126	0.0314064	0.00521665	0.43905	0.0595124	880	739	77800	0.14932	0.161903	0.0589729	0.753454	123.071	123.07	122.843	3
BR1203	Baton Rouge	Ascension	70737	0	4	F	White	Married/Cohabiting	4+	2+	27.2893	2	Unemployed	Unemployed/Unknown	Unemployed/Unknown	82482	0.785173	0.0784601	0.153621	0.357829	0.0439198	0.0251333	0.0033638	0.744224	0.0178979	1324	1009	176400	0.347682	0.049071	0.023529	0.89657	80.301	80.317	80.5285	2
BR1204	Baton Rouge	East BR	70806	0	2	F	Black	Single	1	0	27.8913	2	Going in 100%	Office	Office/Onsite	65949	1.28213	0.166006	0.352112	0.526996	0.149879	0.0252223	0.000485044	0.444462	0.0254648	1481	788	225200	0.459699	0.0718983	0.0353402	0.890827	74.0968	74.0774	73.8219	2
BR1205	Baton Rouge	East BR	70808	0	1	M	White	Single	2-3	0	21.6975	1	Going in 100%	Office	Office/Onsite	118373	1.08473	0.0724944	0.236567	0.219019	0.0541519	0.0149232	0.00169917	0.591681	0.00775709	1957	1002	307100	0.554103	0.0501937	0.00733294	0.969308	35.4834	35.4833	35.7358	1
BR1206	Baton Rouge	East BR	70809	0	1	F	White	Single	1	0	22.1487	1	Work from home	Office	Office/Home	105165	0.752149	0.0343602	0.0930078	0.20501	0.0315295	0.0174361	0.00252959	0.552263	0.0160809	1600	1157	268200	0.563323	0.0372199	0.0153453	0.958426	49.7074	49.7186	49.9129	1
BR1207	Baton Rouge	East BR	70809	0	4	M	White	Married/Cohabiting	2-3	2+	24.2654	1	50/50	Health Care	HC/Both	105165	0.752149	0.0343602	0.0930078	0.20501	0.0315295	0.0174361	0.00252959	0.552263	0.0160809	1600	1157	268200	0.563323	0.0372199	0.0153453	0.958426	49.7074	49.7186	49.9129	1
BR1208	Baton Rouge	East BR	70810	0	3	F	White	Married/Cohabiting	2-3	2+	27.0666	2	Work from home	Office	Office/Home	106306	0.803805	0.0666116	0.148716	0.29268	0.0282504	0.0136491	0.000698324	0.684675	0.0213306	1667	1144	283700	0.516465	0.0291297	0.0148552	0.951777	45.4853	45.4921	45.6411	1
BR1209	Baton Rouge	Ascension	70769	0	1	F	White	Married/Cohabiting	2-3	0	43.5722	4	Going in 100%	Health Care	HC/Onsite	103655	0.798791	0.066006	0.149974	0.202905	0.0237053	0.0169035	0.00127955	0.887265	0.0174423	1502	1124	223200	0.439578	0.0545334	0.0392343	0.908575	61.3295	61.3507	61.7087	2
BR1210	Baton Rouge	Ascension	70774	0	4	M	White	Married/Cohabiting	4+	2+	45.1882	4	Unemployed	Unemployed/Unknown	Unemployed/Unknown	88106	1.09546	0.0758007	0.177881	0.217554	0.0232304	0.0103854	0.00929216	0.820443	0.0284231	1218	935	161200	0.243374	0.0403714	0.0630125	0.840419	82.1237	82.1416	82.5044	2
BR1211	Baton Rouge	West BR	70767	0	4	M	Black	Single	4+	2+	21.4549	1	Unemployed	Unemployed/Unknown	Unemployed/Unknown	68504	1.15369	0.1149	0.238134	0.424902	0.075371	0.0248458	0.00416875	0.702685	0.0298483	1364	842	173800	0.320247	0.0621782	0.0482833	0.827343	85.8539	85.8538	85.8536	3
BR1212	Baton Rouge	East BR	70805	0	3	M	Black	Divorced/Widowed	2-3	2+	34.6996	4	Going in 100%	Public Facing	PF/Onsite	29929	1.9116	0.364956	0.546128	0.734361	0.198126	0.0314064	0.00521665	0.43905	0.0595124	880	739	77800	0.14932	0.161903	0.0589729	0.753454	123.071	123.07	122.843	3
BR1213	Baton Rouge	East BR	70739	0	1	F	White	Divorced/Widowed	2-3	1	33.8332	4	50/50	Health Care	HC/Both	91396	0.614195	0.0782034	0.194119	0.220198	0.0187861	0.0179604	0	0.902973	0.0080512	1470	851	217300	0.384971	0.0230179	0.0197926	0.914755	67.1426	67.1423	67.3279	2
BR1214	Baton Rouge	East BR	70811	0	3	F	Black	Married/Cohabiting	2-3	2+	35.0703	4	Work from home	Other	Other/Home	48993	1.45472	0.192443	0.324386	0.735402	0.0601567	0.0239356	0.0086846	0.631646	0.0419403	955	909	107700	0.260585	0.0638092	0.0252549	0.873488	109.001	109.012	108.966	3
BR1215	Baton Rouge	Ascension	70737	0	2	M	Black	Married/Cohabiting	2-3	0	35.2585	4	Going in 100%	Other	Other/Onsite	82482	0.785173	0.0784601	0.153621	0.357829	0.0439198	0.0251333	0.0033638	0.744224	0.0178979	1324	1009	176400	0.347682	0.049071	0.023529	0.89657	80.301	80.317	80.5285	2
BR1216	Baton Rouge	East BR	70809	0	1	F	White	Married/Cohabiting	2-3	0	18.5595	1	Going in 100%	Public Facing	PF/Onsite	105165	0.752149	0.0343602	0.0930078	0.20501	0.0315295	0.0174361	0.00252959	0.552263	0.0160809	1600	1157	268200	0.563323	0.0372199	0.0153453	0.958426	49.7074	49.7186	49.9129	1
BR1217	Baton Rouge	Ascension	70769	0	2	F	White	Married/Cohabiting	2-3	0	32.6099	3	Unemployed	Unemployed/Unknown	Unemployed/Unknown	103655	0.798791	0.066006	0.149974	0.202905	0.0237053	0.0169035	0.00127955	0.887265	0.0174423	1502	1124	223200	0.439578	0.0545334	0.0392343	0.908575	61.3295	61.3507	61.7087	2
BR1218	Baton Rouge	East BR	70739	0	4	F	White	Married/Cohabiting	2-3	2+	29.3724	3	Unemployed	Unemployed/Unknown	Unemployed/Unknown	91396	0.614195	0.0782034	0.194119	0.220198	0.0187861	0.0179604	0	0.902973	0.0080512	1470	851	217300	0.384971	0.0230179	0.0197926	0.914755	67.1426	67.1423	67.3279	2
BR1219	Baton Rouge	East BR	70809	0	4	F	Other	Married/Cohabiting	4+	0	20.5957	1	Work from home	Office	Office/Home	105165	0.752149	0.0343602	0.0930078	0.20501	0.0315295	0.0174361	0.00252959	0.552263	0.0160809	1600	1157	268200	0.563323	0.0372199	0.0153453	0.958426	49.7074	49.7186	49.9129	1
BR1220	Baton Rouge	Ascension	70737	1	3	F	White	Married/Cohabiting	4+	1	30.1109	3	50/50	Public Facing	PF/Both	82482	0.785173	0.0784601	0.153621	0.357829	0.0439198	0.0251333	0.0033638	0.744224	0.0178979	1324	1009	176400	0.347682	0.049071	0.023529	0.89657	80.301	80.317	80.5285	2
BR1221	Baton Rouge	East BR	70805	0	1	M	White	Single	1	0	32.998	4	50/50	Office	Office/Both	29929	1.9116	0.364956	0.546128	0.734361	0.198126	0.0314064	0.00521665	0.43905	0.0595124	880	739	77800	0.14932	0.161903	0.0589729	0.753454	123.071	123.07	122.843	3
BR1222	Baton Rouge	East BR	70806	0	2	F	White	Married/Cohabiting	2-3	0	25.5052	2	Work from home	Office	Office/Home	65949	1.28213	0.166006	0.352112	0.526996	0.149879	0.0252223	0.000485044	0.444462	0.0254648	1481	788	225200	0.459699	0.0718983	0.0353402	0.890827	74.0968	74.0774	73.8219	2
BR1223	Baton Rouge	East BR	70809	0	1	M	White	Single	2-3	0	21.9247	1	Work from home	Office	Office/Home	105165	0.752149	0.0343602	0.0930078	0.20501	0.0315295	0.0174361	0.00252959	0.552263	0.0160809	1600	1157	268200	0.563323	0.0372199	0.0153453	0.958426	49.7074	49.7186	49.9129	1
BR1224	Baton Rouge	Livingston	70726	0	4	F	White	Divorced/Widowed	1	0	24.7922	2	Unemployed	Unemployed/Unknown	Unemployed/Unknown	75587	0.89891	0.0789383	0.198334	0.33466	0.0482982	0.01446	0.0030002	0.76323	0.0281822	1327	922	162300	0.312788	0.0442916	0.0469587	0.874568	86.1959	86.2075	86.3684	3
BR1225	Baton Rouge	East BR	70809	0	2	M	White	Married/Cohabiting	2-3	1	27.3659	2	Going in 100%	Office	Office/Onsite	105165	0.752149	0.0343602	0.0930078	0.20501	0.0315295	0.0174361	0.00252959	0.552263	0.0160809	1600	1157	268200	0.563323	0.0372199	0.0153453	0.958426	49.7074	49.7186	49.9129	1
BR1226	Baton Rouge	East BR	70807	0	2	F	Black	Single	4+	0	48.0648	4	Going in 100%	Public Facing	PF/Onsite	41307	1.79901	0.246364	0.402252	0.677078	0.158682	0.0205331	0.00414265	0.477125	0.0349424	990	682	82300	0.168978	0.134626	0.0464475	0.818293	117.98	117.98	117.921	3
BR1227	Baton Rouge	East BR	70809	1	3	F	Black	Single	1	0	28.3396	3	Going in 100%	Health Care	HC/Onsite	105165	0.752149	0.0343602	0.0930078	0.20501	0.0315295	0.0174361	0.00252959	0.552263	0.0160809	1600	1157	268200	0.563323	0.0372199	0.0153453	0.958426	49.7074	49.7186	49.9129	1
BR1228	Baton Rouge	East BR	70802	0	2	F	White	Married/Cohabiting	2-3	0	36.9145	4	50/50	Public Facing	PF/Both	35246	1.9685	0.288	0.537482	0.776446	0.207776	0.0361846	0.00217729	0.357076	0.0289269	930	748	72300	0.243333	0.150476	0.0610049	0.788387	122.551	122.555	122.438	3
BR1229	Baton Rouge	East BR	70802	0	3	F	Black	Single	1	1	36.5765	4	Going in 100%	Office	Office/Onsite	35246	1.9685	0.288	0.537482	0.776446	0.207776	0.0361846	0.00217729	0.357076	0.0289269	930	748	72300	0.243333	0.150476	0.0610049	0.788387	122.551	122.555	122.438	3
BR1230	Baton Rouge	Livingston	70726	0	2	F	White	Divorced/Widowed	2-3	0	42.5094	4	Going in 100%	Office	Office/Onsite	75587	0.89891	0.0789383	0.198334	0.33466	0.0482982	0.01446	0.0030002	0.76323	0.0281822	1327	922	162300	0.312788	0.0442916	0.0469587	0.874568	86.1959	86.2075	86.3684	3
BR1231	Baton Rouge	East BR	70814	0	2	F	Black	Divorced/Widowed	2-3	0	31.9474	3	Going in 100%	Public Facing	PF/Onsite	54896	0.942989	0.123408	0.214046	0.34258	0.04981	0.020004	0.00560112	0.70074	0.0208042	1070	855	146500	0.257235	0.0542121	0.0488865	0.862566	97.3891	97.3884	97.2764	3
BR1232	Baton Rouge	East BR	70739	0	3	M	White	Married/Cohabiting	4+	0	36.3359	4	Going in 100%	Office	Office/Onsite	91396	0.614195	0.0782034	0.194119	0.220198	0.0187861	0.0179604	0	0.902973	0.0080512	1470	851	217300	0.384971	0.0230179	0.0197926	0.914755	67.1426	67.1423	67.3279	2
BR1233	Baton Rouge	East BR	70809	0	3	F	White	Divorced/Widowed	1	0	21.4644	1	Work from home	Office	Office/Home	105165	0.752149	0.0343602	0.0930078	0.20501	0.0315295	0.0174361	0.00252959	0.552263	0.0160809	1600	1157	268200	0.563323	0.0372199	0.0153453	0.958426	49.7074	49.7186	49.9129	1
BR1234	Baton Rouge	East BR	70810	0	1	F	White	Married/Cohabiting	2-3	1	35.8403	4	Unemployed	Unemployed/Unknown	Unemployed/Unknown	106306	0.803805	0.0666116	0.148716	0.29268	0.0282504	0.0136491	0.000698324	0.684675	0.0213306	1667	1144	283700	0.516465	0.0291297	0.0148552	0.951777	45.4853	45.4921	45.6411	1
BR1235	Baton Rouge	East BR	70817	0	4	M	White	Married/Cohabiting	2-3	1	37.2926	4	Unemployed	Unemployed/Unknown	Unemployed/Unknown	100505	0.395949	0.0682521	0.111206	0.244343	0.00823934	0.0163987	0.00103992	0.805376	0.0242381	1492	1144	234600	0.497135	0.0348788	0.0151822	0.953221	59.6242	59.6415	59.9003	1
BR1236	Baton Rouge	East BR	70816	0	1	F	White	Single	2-3	0	23.5651	1	50/50	Office	Office/Both	71022	0.92723	0.0814948	0.232323	0.483327	0.0362203	0.0165105	0.00205667	0.489831	0.0158821	1360	965	185100	0.356393	0.0586708	0.0226029	0.934207	82.1648	82.1701	82.1621	2
BR1237	Baton Rouge	East BR	70806	0	4	F	White	Married/Cohabiting	2-3	1	27.4609	2	50/50	Public Facing	PF/Both	65949	1.28213	0.166006	0.352112	0.526996	0.149879	0.0252223	0.000485044	0.444462	0.0254648	1481	788	225200	0.459699	0.0718983	0.0353402	0.890827	74.0968	74.0774	73.8219	2
BR1238	Baton Rouge	East BR	70806	0	1	F	White	Single	2-3	0	29.2612	3	50/50	Other	Other/Both	65949	1.28213	0.166006	0.352112	0.526996	0.149879	0.0252223	0.000485044	0.444462	0.0254648	1481	788	225200	0.459699	0.0718983	0.0353402	0.890827	74.0968	74.0774	73.8219	2
BR1239	Baton Rouge	East BR	70806	0	3	F	White	Married/Cohabiting	2-3	1	25.5052	2	Going in 100%	Health Care	HC/Onsite	65949	1.28213	0.166006	0.352112	0.526996	0.149879	0.0252223	0.000485044	0.444462	0.0254648	1481	788	225200	0.459699	0.0718983	0.0353402	0.890827	74.0968	74.0774	73.8219	2
BR1240	Baton Rouge	East BR	70815	1	1	F	Black	Single	2-3	0	20.9803	1	Going in 100%	Public Facing	PF/Onsite	64333	1.05277	0.0933559	0.227197	0.406686	0.0584397	0.0212766	0.00643026	0.636879	0.0208038	1269	868	165300	0.28214	0.0626565	0.0414574	0.896885	89.4172	89.4183	89.3842	3
BR1241	Baton Rouge	East BR	70818	0	2	F	White	Married/Cohabiting	4+	0	27.9199	2	Going in 100%	Health Care	HC/Onsite	86667	0.944606	0.0351623	0.152123	0.261967	0.0271903	0.0293875	0.015655	0.775886	0.0027465	1412	874	188900	0.372175	0.0296647	0.0260702	0.932899	75.782	75.7889	76.0173	2
BR1242	Baton Rouge	East BR	70810	0	4	F	White	Married/Cohabiting	2-3	1	37.198	4	Unemployed	Unemployed/Unknown	Unemployed/Unknown	106306	0.803805	0.0666116	0.148716	0.29268	0.0282504	0.0136491	0.000698324	0.684675	0.0213306	1667	1144	283700	0.516465	0.0291297	0.0148552	0.951777	45.4853	45.4921	45.6411	1
BR1243	Baton Rouge	Livingston	70726	1	1	F	Black	Single	4+	0	20.6127	1	Going in 100%	Public Facing	PF/Onsite	75587	0.89891	0.0789383	0.198334	0.33466	0.0482982	0.01446	0.0030002	0.76323	0.0281822	1327	922	162300	0.312788	0.0442916	0.0469587	0.874568	86.1959	86.2075	86.3684	3
BR1244	Baton Rouge	East BR	70815	0	1	F	White	Married/Cohabiting	2-3	1	24.3234	2	50/50	Health Care	HC/Both	64333	1.05277	0.0933559	0.227197	0.406686	0.0584397	0.0212766	0.00643026	0.636879	0.0208038	1269	868	165300	0.28214	0.0626565	0.0414574	0.896885	89.4172	89.4183	89.3842	3
BR1245	Baton Rouge	Livingston	70726	0	2	M	Black	Married/Cohabiting	2-3	2+	28.4491	3	Going in 100%	Office	Office/Onsite	75587	0.89891	0.0789383	0.198334	0.33466	0.0482982	0.01446	0.0030002	0.76323	0.0281822	1327	922	162300	0.312788	0.0442916	0.0469587	0.874568	86.1959	86.2075	86.3684	3
BR1246	Baton Rouge	East BR	70816	0	1	M	White	Married/Cohabiting	2-3	0	22.0448	1	Going in 100%	Office	Office/Onsite	71022	0.92723	0.0814948	0.232323	0.483327	0.0362203	0.0165105	0.00205667	0.489831	0.0158821	1360	965	185100	0.356393	0.0586708	0.0226029	0.934207	82.1648	82.1701	82.1621	2
BR1247	Baton Rouge	East BR	70809	0	4	M	Other	Married/Cohabiting	4+	0	27.4544	2	50/50	Other	Other/Both	105165	0.752149	0.0343602	0.0930078	0.20501	0.0315295	0.0174361	0.00252959	0.552263	0.0160809	1600	1157	268200	0.563323	0.0372199	0.0153453	0.958426	49.7074	49.7186	49.9129	1
BR1248	Baton Rouge	East BR	70809	0	3	F	White	Married/Cohabiting	2-3	1	21.298	1	Going in 100%	Health Care	HC/Onsite	105165	0.752149	0.0343602	0.0930078	0.20501	0.0315295	0.0174361	0.00252959	0.552263	0.0160809	1600	1157	268200	0.563323	0.0372199	0.0153453	0.958426	49.7074	49.7186	49.9129	1
BR1249	Baton Rouge	East BR	70817	0	2	M	White	Married/Cohabiting	4+	1	42.5692	4	Work from home	Office	Office/Home	100505	0.395949	0.0682521	0.111206	0.244343	0.00823934	0.0163987	0.00103992	0.805376	0.0242381	1492	1144	234600	0.497135	0.0348788	0.0151822	0.953221	59.6242	59.6415	59.9003	1
BR1250	Baton Rouge	East BR	70814	0	4	F	Black	Married/Cohabiting	2-3	2+	51.4893	4	Unemployed	Unemployed/Unknown	Unemployed/Unknown	54896	0.942989	0.123408	0.214046	0.34258	0.04981	0.020004	0.00560112	0.70074	0.0208042	1070	855	146500	0.257235	0.0542121	0.0488865	0.862566	97.3891	97.3884	97.2764	3
BR1251	Baton Rouge	Livingston	70785	0	3	M	White	Married/Cohabiting	4+	0	28.478	3	50/50	Office	Office/Both	76381	0.948987	0.0975023	0.206869	0.272762	0.0584364	0.0198737	0	0.849697	0.0238221	1274	822	161300	0.278562	0.0677838	0.0404207	0.839319	86.207	86.2126	86.3889	3
BR1252	Baton Rouge	East BR	70810	0	3	F	Other	Married/Cohabiting	4+	1	20.7234	1	Going in 100%	Health Care	HC/Onsite	106306	0.803805	0.0666116	0.148716	0.29268	0.0282504	0.0136491	0.000698324	0.684675	0.0213306	1667	1144	283700	0.516465	0.0291297	0.0148552	0.951777	45.4853	45.4921	45.6411	1
BR1253	Baton Rouge	East BR	70806	1	3	F	Black	Single	1	2+	28.1287	3	Going in 100%	Health Care	HC/Onsite	65949	1.28213	0.166006	0.352112	0.526996	0.149879	0.0252223	0.000485044	0.444462	0.0254648	1481	788	225200	0.459699	0.0718983	0.0353402	0.890827	74.0968	74.0774	73.8219	2
BR1254	Baton Rouge	East BR	70816	1	1	M	White	Single	4+	0	25.9878	2	Going in 100%	Other	Other/Onsite	71022	0.92723	0.0814948	0.232323	0.483327	0.0362203	0.0165105	0.00205667	0.489831	0.0158821	1360	965	185100	0.356393	0.0586708	0.0226029	0.934207	82.1648	82.1701	82.1621	2
BR1255	Baton Rouge	East BR	70791	0	2	F	Black	Married/Cohabiting	2-3	0	28.871	3	Unemployed	Unemployed/Unknown	Unemployed/Unknown	86406	0.917298	0.0631497	0.188716	0.316803	0.0447374	0.0252423	0.00777552	0.736759	0.0320036	1583	897	215300	0.379893	0.0406669	0.0206803	0.916627	69.3318	69.3335	69.4512	2
BR1256	Baton Rouge	Livingston	70785	0	1	F	White	Single	2-3	0	22.312	1	50/50	Public Facing	PF/Both	76381	0.948987	0.0975023	0.206869	0.272762	0.0584364	0.0198737	0	0.849697	0.0238221	1274	822	161300	0.278562	0.0677838	0.0404207	0.839319	86.207	86.2126	86.3889	3
BR1257	Baton Rouge	East BR	70808	0	3	F	White	Married/Cohabiting	2-3	0	33.2781	4	Going in 100%	Public Facing	PF/Onsite	118373	1.08473	0.0724944	0.236567	0.219019	0.0541519	0.0149232	0.00169917	0.591681	0.00775709	1957	1002	307100	0.554103	0.0501937	0.00733294	0.969308	35.4834	35.4833	35.7358	1
BR1258	Baton Rouge	Livingston	70726	0	4	F	White	Married/Cohabiting	2-3	2+	27.4059	2	Unemployed	Unemployed/Unknown	Unemployed/Unknown	75587	0.89891	0.0789383	0.198334	0.33466	0.0482982	0.01446	0.0030002	0.76323	0.0281822	1327	922	162300	0.312788	0.0442916	0.0469587	0.874568	86.1959	86.2075	86.3684	3
BR1259	Baton Rouge	East BR	70814	0	4	M	Black	Married/Cohabiting	2-3	2+	27.4951	2	Unemployed	Unemployed/Unknown	Unemployed/Unknown	54896	0.942989	0.123408	0.214046	0.34258	0.04981	0.020004	0.00560112	0.70074	0.0208042	1070	855	146500	0.257235	0.0542121	0.0488865	0.862566	97.3891	97.3884	97.2764	3
BR1260	Baton Rouge	West BR	70719	0	4	M	White	Married/Cohabiting	2-3	2+	25.8456	2	Unemployed	Unemployed/Unknown	Unemployed/Unknown	90484	0.776575	0.149023	0.26584	0.521659	0.0902349	0.0883807	0	0.742274	0	1465	848	212000	0.396053	0.0430391	0.0276651	0.933973	68.7658	68.7664	68.9597	2
BR1261	Baton Rouge	East BR	70818	0	4	M	White	Married/Cohabiting	2-3	1	27.9765	2	Going in 100%	Other	Other/Onsite	86667	0.944606	0.0351623	0.152123	0.261967	0.0271903	0.0293875	0.015655	0.775886	0.0027465	1412	874	188900	0.372175	0.0296647	0.0260702	0.932899	75.782	75.7889	76.0173	2
BR1262	Baton Rouge	East BR	70815	0	3	F	White	Married/Cohabiting	4+	1	40.3466	4	Going in 100%	Office	Office/Onsite	64333	1.05277	0.0933559	0.227197	0.406686	0.0584397	0.0212766	0.00643026	0.636879	0.0208038	1269	868	165300	0.28214	0.0626565	0.0414574	0.896885	89.4172	89.4183	89.3842	3
BR1263	Baton Rouge	East BR	70806	0	3	M	White	Married/Cohabiting	2-3	2+	26.9863	2	Going in 100%	Public Facing	PF/Onsite	65949	1.28213	0.166006	0.352112	0.526996	0.149879	0.0252223	0.000485044	0.444462	0.0254648	1481	788	225200	0.459699	0.0718983	0.0353402	0.890827	74.0968	74.0774	73.8219	2
BR1264	Baton Rouge	East BR	70808	0	1	F	White	Single	1	0	29.2252	3	Work from home	Office	Office/Home	118373	1.08473	0.0724944	0.236567	0.219019	0.0541519	0.0149232	0.00169917	0.591681	0.00775709	1957	1002	307100	0.554103	0.0501937	0.00733294	0.969308	35.4834	35.4833	35.7358	1
BR1265	Baton Rouge	East BR	70817	0	4	F	White	Married/Cohabiting	2-3	0	29.1183	3	50/50	Office	Office/Both	100505	0.395949	0.0682521	0.111206	0.244343	0.00823934	0.0163987	0.00103992	0.805376	0.0242381	1492	1144	234600	0.497135	0.0348788	0.0151822	0.953221	59.6242	59.6415	59.9003	1
BR1266	Baton Rouge	Livingston	70726	0	2	F	White	Married/Cohabiting	2-3	0	26.8837	2	Unemployed	Unemployed/Unknown	Unemployed/Unknown	75587	0.89891	0.0789383	0.198334	0.33466	0.0482982	0.01446	0.0030002	0.76323	0.0281822	1327	922	162300	0.312788	0.0442916	0.0469587	0.874568	86.1959	86.2075	86.3684	3
BR1267	Baton Rouge	East BR	70812	0	2	F	Black	Married/Cohabiting	2-3	2+	27.585	2	50/50	Office	Office/Both	45531	1.03892	0.238935	0.420244	0.706265	0.0916598	0.0333058	0	0.592898	0.0789981	933	908	111000	0.214213	0.109798	0.0297781	0.864996	109.405	109.412	109.296	3
BR1268	Baton Rouge	East BR	70808	0	1	F	Black	Single	4+	0	41.5003	4	Unemployed	Unemployed/Unknown	Unemployed/Unknown	118373	1.08473	0.0724944	0.236567	0.219019	0.0541519	0.0149232	0.00169917	0.591681	0.00775709	1957	1002	307100	0.554103	0.0501937	0.00733294	0.969308	35.4834	35.4833	35.7358	1
BR1269	Baton Rouge	Livingston	70726	0	4	F	White	Married/Cohabiting	2-3	1	31.2444	3	Work from home	Public Facing	PF/Home	75587	0.89891	0.0789383	0.198334	0.33466	0.0482982	0.01446	0.0030002	0.76323	0.0281822	1327	922	162300	0.312788	0.0442916	0.0469587	0.874568	86.1959	86.2075	86.3684	3
BR1270	Baton Rouge	Ascension	70769	0	2	M	Black	Divorced/Widowed	2-3	0	29.755	3	Going in 100%	Health Care	HC/Onsite	103655	0.798791	0.066006	0.149974	0.202905	0.0237053	0.0169035	0.00127955	0.887265	0.0174423	1502	1124	223200	0.439578	0.0545334	0.0392343	0.908575	61.3295	61.3507	61.7087	2
BR1271	Baton Rouge	East BR	70810	0	2	F	Black	Single	2-3	0	27.4357	2	Going in 100%	Health Care	HC/Onsite	106306	0.803805	0.0666116	0.148716	0.29268	0.0282504	0.0136491	0.000698324	0.684675	0.0213306	1667	1144	283700	0.516465	0.0291297	0.0148552	0.951777	45.4853	45.4921	45.6411	1
BR1272	Baton Rouge	East BR	70811	0	4	F	Black	Married/Cohabiting	2-3	1	40.2341	4	Unemployed	Unemployed/Unknown	Unemployed/Unknown	48993	1.45472	0.192443	0.324386	0.735402	0.0601567	0.0239356	0.0086846	0.631646	0.0419403	955	909	107700	0.260585	0.0638092	0.0252549	0.873488	109.001	109.012	108.966	3
BR1273	Baton Rouge	East BR	70802	0	1	M	White	Single	1	0	24.5432	2	Going in 100%	Other	Other/Onsite	35246	1.9685	0.288	0.537482	0.776446	0.207776	0.0361846	0.00217729	0.357076	0.0289269	930	748	72300	0.243333	0.150476	0.0610049	0.788387	122.551	122.555	122.438	3
BR1274	Baton Rouge	Ascension	70737	0	3	M	White	Single	2-3	0	27.2592	2	Unemployed	Unemployed/Unknown	Unemployed/Unknown	82482	0.785173	0.0784601	0.153621	0.357829	0.0439198	0.0251333	0.0033638	0.744224	0.0178979	1324	1009	176400	0.347682	0.049071	0.023529	0.89657	80.301	80.317	80.5285	2
BR1275	Baton Rouge	East BR	70814	0	2	F	Black	Single	1	1	36.0192	4	50/50	Office	Office/Both	54896	0.942989	0.123408	0.214046	0.34258	0.04981	0.020004	0.00560112	0.70074	0.0208042	1070	855	146500	0.257235	0.0542121	0.0488865	0.862566	97.3891	97.3884	97.2764	3
BR1276	Baton Rouge	East BR	70802	1	3	F	Black	Single	1	1	34.3262	4	Unemployed	Unemployed/Unknown	Unemployed/Unknown	35246	1.9685	0.288	0.537482	0.776446	0.207776	0.0361846	0.00217729	0.357076	0.0289269	930	748	72300	0.243333	0.150476	0.0610049	0.788387	122.551	122.555	122.438	3
BR1277	Baton Rouge	East BR	70802	1	4	F	Black	Single	2-3	2+	27.4324	2	Unemployed	Unemployed/Unknown	Unemployed/Unknown	35246	1.9685	0.288	0.537482	0.776446	0.207776	0.0361846	0.00217729	0.357076	0.0289269	930	748	72300	0.243333	0.150476	0.0610049	0.788387	122.551	122.555	122.438	3
BR1278	Baton Rouge	East BR	70810	0	2	F	Black	Married/Cohabiting	2-3	1	30.2681	3	Work from home	Public Facing	PF/Home	106306	0.803805	0.0666116	0.148716	0.29268	0.0282504	0.0136491	0.000698324	0.684675	0.0213306	1667	1144	283700	0.516465	0.0291297	0.0148552	0.951777	45.4853	45.4921	45.6411	1
BR1279	Baton Rouge	East BR	70806	0	1	M	White	Single	1	0	25.1071	2	Work from home	Office	Office/Home	65949	1.28213	0.166006	0.352112	0.526996	0.149879	0.0252223	0.000485044	0.444462	0.0254648	1481	788	225200	0.459699	0.0718983	0.0353402	0.890827	74.0968	74.0774	73.8219	2
BR1280	Baton Rouge	Ascension	70769	0	1	F	White	Married/Cohabiting	4+	1	23.026	1	Going in 100%	Health Care	HC/Onsite	103655	0.798791	0.066006	0.149974	0.202905	0.0237053	0.0169035	0.00127955	0.887265	0.0174423	1502	1124	223200	0.439578	0.0545334	0.0392343	0.908575	61.3295	61.3507	61.7087	2
BR1281	Baton Rouge	East BR	70817	0	2	F	White	Married/Cohabiting	4+	0	24.9385	2	Going in 100%	Health Care	HC/Onsite	100505	0.395949	0.0682521	0.111206	0.244343	0.00823934	0.0163987	0.00103992	0.805376	0.0242381	1492	1144	234600	0.497135	0.0348788	0.0151822	0.953221	59.6242	59.6415	59.9003	1
BR1282	Baton Rouge	East BR	70808	0	2	F	White	Divorced/Widowed	2-3	0	30.6635	3	Work from home	Health Care	HC/Home	118373	1.08473	0.0724944	0.236567	0.219019	0.0541519	0.0149232	0.00169917	0.591681	0.00775709	1957	1002	307100	0.554103	0.0501937	0.00733294	0.969308	35.4834	35.4833	35.7358	1
BR1283	Baton Rouge	Ascension	70769	1	2	F	White	Married/Cohabiting	2-3	1	39.6748	4	Going in 100%	Health Care	HC/Onsite	103655	0.798791	0.066006	0.149974	0.202905	0.0237053	0.0169035	0.00127955	0.887265	0.0174423	1502	1124	223200	0.439578	0.0545334	0.0392343	0.908575	61.3295	61.3507	61.7087	2
BR1284	Baton Rouge	East BR	70806	0	1	F	White	Single	4+	0	25.6828	2	Going in 100%	Health Care	HC/Onsite	65949	1.28213	0.166006	0.352112	0.526996	0.149879	0.0252223	0.000485044	0.444462	0.0254648	1481	788	225200	0.459699	0.0718983	0.0353402	0.890827	74.0968	74.0774	73.8219	2
BR1285	Baton Rouge	Ascension	70734	0	3	F	White	Divorced/Widowed	1	1	28.1889	3	Going in 100%	Health Care	HC/Onsite	103284	1.05452	0.0257353	0.0681236	0.174795	0.0230289	0.0277127	0	0.808743	0.0202966	1761	1029	241800	0.310252	0.0801194	0.0264611	0.955131	56.8433	56.8553	57.1368	1
BR1286	Baton Rouge	East BR	70809	0	1	M	Other	Married/Cohabiting	2-3	0	26.5418	2	Going in 100%	Health Care	HC/Onsite	105165	0.752149	0.0343602	0.0930078	0.20501	0.0315295	0.0174361	0.00252959	0.552263	0.0160809	1600	1157	268200	0.563323	0.0372199	0.0153453	0.958426	49.7074	49.7186	49.9129	1
BR1287	Baton Rouge	Ascension	70774	0	4	F	White	Married/Cohabiting	2-3	2+	30.6635	3	Unemployed	Unemployed/Unknown	Unemployed/Unknown	88106	1.09546	0.0758007	0.177881	0.217554	0.0232304	0.0103854	0.00929216	0.820443	0.0284231	1218	935	161200	0.243374	0.0403714	0.0630125	0.840419	82.1237	82.1416	82.5044	2
BR1288	Baton Rouge	East BR	70809	0	1	M	White	Single	1	0	28.8862	3	Going in 100%	Other	Other/Onsite	105165	0.752149	0.0343602	0.0930078	0.20501	0.0315295	0.0174361	0.00252959	0.552263	0.0160809	1600	1157	268200	0.563323	0.0372199	0.0153453	0.958426	49.7074	49.7186	49.9129	1
BR1289	Baton Rouge	Ascension	70737	0	3	F	White	Married/Cohabiting	2-3	0	22.8049	1	Unemployed	Unemployed/Unknown	Unemployed/Unknown	82482	0.785173	0.0784601	0.153621	0.357829	0.0439198	0.0251333	0.0033638	0.744224	0.0178979	1324	1009	176400	0.347682	0.049071	0.023529	0.89657	80.301	80.317	80.5285	2
BR1290	Baton Rouge	East BR	70808	0	3	F	White	Married/Cohabiting	2-3	1	19.9092	1	Work from home	Health Care	HC/Home	118373	1.08473	0.0724944	0.236567	0.219019	0.0541519	0.0149232	0.00169917	0.591681	0.00775709	1957	1002	307100	0.554103	0.0501937	0.00733294	0.969308	35.4834	35.4833	35.7358	1
BR1291	Baton Rouge	Ascension	70769	1	1	M	White	Single	4+	0	21.5204	1	Going in 100%	Public Facing	PF/Onsite	103655	0.798791	0.066006	0.149974	0.202905	0.0237053	0.0169035	0.00127955	0.887265	0.0174423	1502	1124	223200	0.439578	0.0545334	0.0392343	0.908575	61.3295	61.3507	61.7087	2
BR1292	Baton Rouge	East BR	70816	0	4	F	Black	Divorced/Widowed	1	2+	36.2731	4	Unemployed	Unemployed/Unknown	Unemployed/Unknown	71022	0.92723	0.0814948	0.232323	0.483327	0.0362203	0.0165105	0.00205667	0.489831	0.0158821	1360	965	185100	0.356393	0.0586708	0.0226029	0.934207	82.1648	82.1701	82.1621	2
BR1293	Baton Rouge	East BR	70808	1	1	F	White	Single	1	0	19.9669	1	Unemployed	Unemployed/Unknown	Unemployed/Unknown	118373	1.08473	0.0724944	0.236567	0.219019	0.0541519	0.0149232	0.00169917	0.591681	0.00775709	1957	1002	307100	0.554103	0.0501937	0.00733294	0.969308	35.4834	35.4833	35.7358	1
BR1294	Baton Rouge	Ascension	70737	1	3	F	Black	Single	2-3	2+	29.3489	3	Going in 100%	Health Care	HC/Onsite	82482	0.785173	0.0784601	0.153621	0.357829	0.0439198	0.0251333	0.0033638	0.744224	0.0178979	1324	1009	176400	0.347682	0.049071	0.023529	0.89657	80.301	80.317	80.5285	2
BR1295	Baton Rouge	East BR	70739	0	2	M	White	Single	2-3	1	28.7933	3	Unemployed	Unemployed/Unknown	Unemployed/Unknown	91396	0.614195	0.0782034	0.194119	0.220198	0.0187861	0.0179604	0	0.902973	0.0080512	1470	851	217300	0.384971	0.0230179	0.0197926	0.914755	67.1426	67.1423	67.3279	2
BR1296	Baton Rouge	East BR	70820	0	1	F	White	Single	2-3	0	25.7446	2	Work from home	Other	Other/Home	33472	1.93076	0.209651	0.598429	0.463099	0.090821	0.0197979	0	0.232313	0.0289353	1403	885	224800	0.374058	0.0669891	0.0558039	0.891276	85.5238	85.4934	84.7164	3
BR1297	Baton Rouge	Ascension	70769	0	4	F	White	Married/Cohabiting	2-3	2+	25.9976	2	Unemployed	Unemployed/Unknown	Unemployed/Unknown	103655	0.798791	0.066006	0.149974	0.202905	0.0237053	0.0169035	0.00127955	0.887265	0.0174423	1502	1124	223200	0.439578	0.0545334	0.0392343	0.908575	61.3295	61.3507	61.7087	2
BR1298	Baton Rouge	Ascension	70769	0	1	F	White	Single	4+	1	20.192	1	50/50	Other	Other/Both	103655	0.798791	0.066006	0.149974	0.202905	0.0237053	0.0169035	0.00127955	0.887265	0.0174423	1502	1124	223200	0.439578	0.0545334	0.0392343	0.908575	61.3295	61.3507	61.7087	2
BR1299	Baton Rouge	East BR	70810	0	3	M	White	Single	1	0	30.8459	3	Going in 100%	Office	Office/Onsite	106306	0.803805	0.0666116	0.148716	0.29268	0.0282504	0.0136491	0.000698324	0.684675	0.0213306	1667	1144	283700	0.516465	0.0291297	0.0148552	0.951777	45.4853	45.4921	45.6411	1
BR1300	Baton Rouge	East BR	70806	0	4	M	White	Single	1	1	24.4097	2	Work from home	Office	Office/Home	65949	1.28213	0.166006	0.352112	0.526996	0.149879	0.0252223	0.000485044	0.444462	0.0254648	1481	788	225200	0.459699	0.0718983	0.0353402	0.890827	74.0968	74.0774	73.8219	2
BR1301	Baton Rouge	Livingston	70726	0	1	F	Other	Married/Cohabiting	4+	0	28.1475	3	Unemployed	Unemployed/Unknown	Unemployed/Unknown	75587	0.89891	0.0789383	0.198334	0.33466	0.0482982	0.01446	0.0030002	0.76323	0.0281822	1327	922	162300	0.312788	0.0442916	0.0469587	0.874568	86.1959	86.2075	86.3684	3
BR1302	Baton Rouge	East BR	70815	0	2	F	Black	Married/Cohabiting	4+	1	32.2606	3	Work from home	Office	Office/Home	64333	1.05277	0.0933559	0.227197	0.406686	0.0584397	0.0212766	0.00643026	0.636879	0.0208038	1269	868	165300	0.28214	0.0626565	0.0414574	0.896885	89.4172	89.4183	89.3842	3
BR1303	Baton Rouge	Ascension	70769	1	2	M	White	Married/Cohabiting	2-3	1	25.4605	2	Work from home	Public Facing	PF/Home	103655	0.798791	0.066006	0.149974	0.202905	0.0237053	0.0169035	0.00127955	0.887265	0.0174423	1502	1124	223200	0.439578	0.0545334	0.0392343	0.908575	61.3295	61.3507	61.7087	2
BR1304	Baton Rouge	East BR	70802	0	1	F	White	Single	1	0	23.0536	1	Unemployed	Unemployed/Unknown	Unemployed/Unknown	35246	1.9685	0.288	0.537482	0.776446	0.207776	0.0361846	0.00217729	0.357076	0.0289269	930	748	72300	0.243333	0.150476	0.0610049	0.788387	122.551	122.555	122.438	3
BR1305	Baton Rouge	East BR	70817	0	4	F	White	Married/Cohabiting	2-3	1	22.4627	1	Unemployed	Unemployed/Unknown	Unemployed/Unknown	100505	0.395949	0.0682521	0.111206	0.244343	0.00823934	0.0163987	0.00103992	0.805376	0.0242381	1492	1144	234600	0.497135	0.0348788	0.0151822	0.953221	59.6242	59.6415	59.9003	1
BR1306	Baton Rouge	East BR	70714	0	4	F	White	Married/Cohabiting	2-3	2+	32.075	3	Unemployed	Unemployed/Unknown	Unemployed/Unknown	65245	1.22702	0.125133	0.21943	0.507866	0.0156908	0.011187	0	0.734563	0.0310911	1149	972	140100	0.247278	0.0533909	0.0316224	0.892359	95.296	95.3105	95.3941	3
BR1307	Baton Rouge	East BR	70810	0	2	M	Other	Single	1	1	26.5784	2	Work from home	Other	Other/Home	106306	0.803805	0.0666116	0.148716	0.29268	0.0282504	0.0136491	0.000698324	0.684675	0.0213306	1667	1144	283700	0.516465	0.0291297	0.0148552	0.951777	45.4853	45.4921	45.6411	1
BR1308	Baton Rouge	East BR	70808	0	3	F	White	Married/Cohabiting	4+	0	28.8954	3	Going in 100%	Health Care	HC/Onsite	118373	1.08473	0.0724944	0.236567	0.219019	0.0541519	0.0149232	0.00169917	0.591681	0.00775709	1957	1002	307100	0.554103	0.0501937	0.00733294	0.969308	35.4834	35.4833	35.7358	1
BR1309	Baton Rouge	East BR	70739	0	1	M	Black	Single	4+	0	36.2436	4	Unemployed	Unemployed/Unknown	Unemployed/Unknown	91396	0.614195	0.0782034	0.194119	0.220198	0.0187861	0.0179604	0	0.902973	0.0080512	1470	851	217300	0.384971	0.0230179	0.0197926	0.914755	67.1426	67.1423	67.3279	2
BR1310	Baton Rouge	East BR	70802	0	2	F	White	Single	2-3	0	20.5042	1	Work from home	Office	Office/Home	35246	1.9685	0.288	0.537482	0.776446	0.207776	0.0361846	0.00217729	0.357076	0.0289269	930	748	72300	0.243333	0.150476	0.0610049	0.788387	122.551	122.555	122.438	3
BR1311	Baton Rouge	East BR	70806	0	2	M	White	Married/Cohabiting	2-3	1	29.8341	3	50/50	Office	Office/Both	65949	1.28213	0.166006	0.352112	0.526996	0.149879	0.0252223	0.000485044	0.444462	0.0254648	1481	788	225200	0.459699	0.0718983	0.0353402	0.890827	74.0968	74.0774	73.8219	2
BR1312	Baton Rouge	Livingston	70785	0	4	M	White	Married/Cohabiting	2-3	2+	31.9269	3	Unemployed	Unemployed/Unknown	Unemployed/Unknown	76381	0.948987	0.0975023	0.206869	0.272762	0.0584364	0.0198737	0	0.849697	0.0238221	1274	822	161300	0.278562	0.0677838	0.0404207	0.839319	86.207	86.2126	86.3889	3
BR1313	Baton Rouge	Livingston	70706	0	2	F	White	Married/Cohabiting	4+	0	25.2378	2	Going in 100%	Health Care	HC/Onsite	80014	0.270268	0.060241	0.150394	0.222505	0.0220415	0.0233535	0.00144319	0.853582	0.0267646	1296	961	167300	0.339682	0.0487363	0.0307041	0.895929	83.4195	83.4339	83.6436	3
BR1314	Baton Rouge	East BR	70739	0	1	M	White	Married/Cohabiting	2-3	0	24.3898	2	Going in 100%	Public Facing	PF/Onsite	91396	0.614195	0.0782034	0.194119	0.220198	0.0187861	0.0179604	0	0.902973	0.0080512	1470	851	217300	0.384971	0.0230179	0.0197926	0.914755	67.1426	67.1423	67.3279	2
BR1315	Baton Rouge	East BR	70809	0	2	F	White	Married/Cohabiting	4+	0	21.9688	1	50/50	Health Care	HC/Both	105165	0.752149	0.0343602	0.0930078	0.20501	0.0315295	0.0174361	0.00252959	0.552263	0.0160809	1600	1157	268200	0.563323	0.0372199	0.0153453	0.958426	49.7074	49.7186	49.9129	1
BR1316	Baton Rouge	Ascension	70774	0	2	M	White	Divorced/Widowed	1	0	27.194	2	50/50	Public Facing	PF/Both	88106	1.09546	0.0758007	0.177881	0.217554	0.0232304	0.0103854	0.00929216	0.820443	0.0284231	1218	935	161200	0.243374	0.0403714	0.0630125	0.840419	82.1237	82.1416	82.5044	2
BR1317	Baton Rouge	East BR	70808	0	4	M	White	Divorced/Widowed	1	2+	28.1889	3	Work from home	Office	Office/Home	118373	1.08473	0.0724944	0.236567	0.219019	0.0541519	0.0149232	0.00169917	0.591681	0.00775709	1957	1002	307100	0.554103	0.0501937	0.00733294	0.969308	35.4834	35.4833	35.7358	1
BR1318	Baton Rouge	Livingston	70726	0	1	M	White	Married/Cohabiting	4+	0	22.4263	1	Going in 100%	Office	Office/Onsite	75587	0.89891	0.0789383	0.198334	0.33466	0.0482982	0.01446	0.0030002	0.76323	0.0281822	1327	922	162300	0.312788	0.0442916	0.0469587	0.874568	86.1959	86.2075	86.3684	3
BR1319	Baton Rouge	East BR	70820	0	2	F	White	Married/Cohabiting	4+	0	20.8486	1	Unemployed	Unemployed/Unknown	Unemployed/Unknown	33472	1.93076	0.209651	0.598429	0.463099	0.090821	0.0197979	0	0.232313	0.0289353	1403	885	224800	0.374058	0.0669891	0.0558039	0.891276	85.5238	85.4934	84.7164	3
BR1320	Baton Rouge	East BR	70808	0	3	M	White	Married/Cohabiting	2-3	1	25.1019	2	Going in 100%	Office	Office/Onsite	118373	1.08473	0.0724944	0.236567	0.219019	0.0541519	0.0149232	0.00169917	0.591681	0.00775709	1957	1002	307100	0.554103	0.0501937	0.00733294	0.969308	35.4834	35.4833	35.7358	1
BR1321	Baton Rouge	Livingston	70706	0	2	F	White	Married/Cohabiting	4+	0	35.4245	4	Unemployed	Unemployed/Unknown	Unemployed/Unknown	80014	0.270268	0.060241	0.150394	0.222505	0.0220415	0.0233535	0.00144319	0.853582	0.0267646	1296	961	167300	0.339682	0.0487363	0.0307041	0.895929	83.4195	83.4339	83.6436	3
BR1322	Baton Rouge	Livingston	70726	0	4	F	White	Married/Cohabiting	2-3	0	21.0315	1	Work from home	Office	Office/Home	75587	0.89891	0.0789383	0.198334	0.33466	0.0482982	0.01446	0.0030002	0.76323	0.0281822	1327	922	162300	0.312788	0.0442916	0.0469587	0.874568	86.1959	86.2075	86.3684	3
BR1323	Baton Rouge	East BR	70808	0	4	M	White	Married/Cohabiting	2-3	0	25.1019	2	Unemployed	Unemployed/Unknown	Unemployed/Unknown	118373	1.08473	0.0724944	0.236567	0.219019	0.0541519	0.0149232	0.00169917	0.591681	0.00775709	1957	1002	307100	0.554103	0.0501937	0.00733294	0.969308	35.4834	35.4833	35.7358	1
BR1324	Baton Rouge	East BR	70810	0	3	F	White	Divorced/Widowed	2-3	0	40.3466	4	Going in 100%	Public Facing	PF/Onsite	106306	0.803805	0.0666116	0.148716	0.29268	0.0282504	0.0136491	0.000698324	0.684675	0.0213306	1667	1144	283700	0.516465	0.0291297	0.0148552	0.951777	45.4853	45.4921	45.6411	1
BR1325	Baton Rouge	East BR	70808	0	4	M	White	Married/Cohabiting	2-3	0	24.4097	2	Work from home	Other	Other/Home	118373	1.08473	0.0724944	0.236567	0.219019	0.0541519	0.0149232	0.00169917	0.591681	0.00775709	1957	1002	307100	0.554103	0.0501937	0.00733294	0.969308	35.4834	35.4833	35.7358	1
BR1326	Baton Rouge	East BR	70809	0	3	F	White	Married/Cohabiting	2-3	1	33.2991	4	Work from home	Public Facing	PF/Home	105165	0.752149	0.0343602	0.0930078	0.20501	0.0315295	0.0174361	0.00252959	0.552263	0.0160809	1600	1157	268200	0.563323	0.0372199	0.0153453	0.958426	49.7074	49.7186	49.9129	1
BR1327	Baton Rouge	Ascension	70737	0	4	F	Black	Married/Cohabiting	2-3	0	28.7342	3	Unemployed	Unemployed/Unknown	Unemployed/Unknown	82482	0.785173	0.0784601	0.153621	0.357829	0.0439198	0.0251333	0.0033638	0.744224	0.0178979	1324	1009	176400	0.347682	0.049071	0.023529	0.89657	80.301	80.317	80.5285	2
BR1328	Baton Rouge	East BR	70816	0	1	F	Black	Single	1	0	47.8431	4	50/50	Other	Other/Both	71022	0.92723	0.0814948	0.232323	0.483327	0.0362203	0.0165105	0.00205667	0.489831	0.0158821	1360	965	185100	0.356393	0.0586708	0.0226029	0.934207	82.1648	82.1701	82.1621	2
BR1329	Baton Rouge	East BR	70808	1	3	F	White	Married/Cohabiting	2-3	2+	28.2864	3	Work from home	Health Care	HC/Home	118373	1.08473	0.0724944	0.236567	0.219019	0.0541519	0.0149232	0.00169917	0.591681	0.00775709	1957	1002	307100	0.554103	0.0501937	0.00733294	0.969308	35.4834	35.4833	35.7358	1
BR1330	Baton Rouge	East BR	70806	0	3	F	White	Single	1	0	25.8398	2	Unemployed	Unemployed/Unknown	Unemployed/Unknown	65949	1.28213	0.166006	0.352112	0.526996	0.149879	0.0252223	0.000485044	0.444462	0.0254648	1481	788	225200	0.459699	0.0718983	0.0353402	0.890827	74.0968	74.0774	73.8219	2
BR1331	Baton Rouge	East BR	70816	0	3	F	White	Divorced/Widowed	2-3	2+	32.2806	3	Going in 100%	Public Facing	PF/Onsite	71022	0.92723	0.0814948	0.232323	0.483327	0.0362203	0.0165105	0.00205667	0.489831	0.0158821	1360	965	185100	0.356393	0.0586708	0.0226029	0.934207	82.1648	82.1701	82.1621	2
BR1332	Baton Rouge	Ascension	70774	0	2	F	White	Married/Cohabiting	4+	1	27.4324	2	Going in 100%	Health Care	HC/Onsite	88106	1.09546	0.0758007	0.177881	0.217554	0.0232304	0.0103854	0.00929216	0.820443	0.0284231	1218	935	161200	0.243374	0.0403714	0.0630125	0.840419	82.1237	82.1416	82.5044	2
BR1333	Baton Rouge	Ascension	70737	0	1	F	White	Married/Cohabiting	2-3	0	31.321	3	50/50	Office	Office/Both	82482	0.785173	0.0784601	0.153621	0.357829	0.0439198	0.0251333	0.0033638	0.744224	0.0178979	1324	1009	176400	0.347682	0.049071	0.023529	0.89657	80.301	80.317	80.5285	2
BR1334	Baton Rouge	East BR	70810	0	2	M	White	Married/Cohabiting	2-3	1	24.3919	2	Work from home	Public Facing	PF/Home	106306	0.803805	0.0666116	0.148716	0.29268	0.0282504	0.0136491	0.000698324	0.684675	0.0213306	1667	1144	283700	0.516465	0.0291297	0.0148552	0.951777	45.4853	45.4921	45.6411	1
BR1335	Baton Rouge	East BR	70809	0	3	F	White	Divorced/Widowed	1	1	25.6035	2	Work from home	Office	Office/Home	105165	0.752149	0.0343602	0.0930078	0.20501	0.0315295	0.0174361	0.00252959	0.552263	0.0160809	1600	1157	268200	0.563323	0.0372199	0.0153453	0.958426	49.7074	49.7186	49.9129	1
BR1336	Baton Rouge	East BR	70815	0	4	F	White	Single	2-3	2+	27.5971	2	Work from home	Other	Other/Home	64333	1.05277	0.0933559	0.227197	0.406686	0.0584397	0.0212766	0.00643026	0.636879	0.0208038	1269	868	165300	0.28214	0.0626565	0.0414574	0.896885	89.4172	89.4183	89.3842	3
BR1337	Baton Rouge	Ascension	70737	0	2	M	Black	Married/Cohabiting	4+	0	27.8	2	Work from home	Other	Other/Home	82482	0.785173	0.0784601	0.153621	0.357829	0.0439198	0.0251333	0.0033638	0.744224	0.0178979	1324	1009	176400	0.347682	0.049071	0.023529	0.89657	80.301	80.317	80.5285	2
BR1338	Baton Rouge	East BR	70816	0	2	F	White	Married/Cohabiting	4+	0	24.1266	1	Going in 100%	Office	Office/Onsite	71022	0.92723	0.0814948	0.232323	0.483327	0.0362203	0.0165105	0.00205667	0.489831	0.0158821	1360	965	185100	0.356393	0.0586708	0.0226029	0.934207	82.1648	82.1701	82.1621	2
BR1339	Baton Rouge	West BR	70719	0	4	M	White	Married/Cohabiting	2-3	2+	27.7597	2	Work from home	Other	Other/Home	90484	0.776575	0.149023	0.26584	0.521659	0.0902349	0.0883807	0	0.742274	0	1465	848	212000	0.396053	0.0430391	0.0276651	0.933973	68.7658	68.7664	68.9597	2
BR1340	Baton Rouge	East BR	70810	0	1	F	Black	Single	2-3	0	20.5957	1	Going in 100%	Health Care	HC/Onsite	106306	0.803805	0.0666116	0.148716	0.29268	0.0282504	0.0136491	0.000698324	0.684675	0.0213306	1667	1144	283700	0.516465	0.0291297	0.0148552	0.951777	45.4853	45.4921	45.6411	1
BR1341	Baton Rouge	East BR	70817	0	3	F	White	Married/Cohabiting	4+	1	49.3783	4	Unemployed	Unemployed/Unknown	Unemployed/Unknown	100505	0.395949	0.0682521	0.111206	0.244343	0.00823934	0.0163987	0.00103992	0.805376	0.0242381	1492	1144	234600	0.497135	0.0348788	0.0151822	0.953221	59.6242	59.6415	59.9003	1
BR1342	Baton Rouge	East BR	70791	0	1	M	Black	Single	4+	0	34.552	4	Going in 100%	Public Facing	PF/Onsite	86406	0.917298	0.0631497	0.188716	0.316803	0.0447374	0.0252423	0.00777552	0.736759	0.0320036	1583	897	215300	0.379893	0.0406669	0.0206803	0.916627	69.3318	69.3335	69.4512	2
BR1343	Baton Rouge	East BR	70819	1	1	M	White	Married/Cohabiting	4+	0	32.4561	3	Going in 100%	Other	Other/Onsite	66811	0.58796	0.0236149	0.144249	0.196223	0.0083871	0	0.0109677	0.786452	0.0180645	1156	1096	137100	0.238417	0.0564516	0.0158576	0.930097	95.4498	95.4738	95.5954	3
BR1344	Baton Rouge	East BR	70810	0	2	M	White	Single	2-3	0	22.887	1	Going in 100%	Health Care	HC/Onsite	106306	0.803805	0.0666116	0.148716	0.29268	0.0282504	0.0136491	0.000698324	0.684675	0.0213306	1667	1144	283700	0.516465	0.0291297	0.0148552	0.951777	45.4853	45.4921	45.6411	1
BR1345	Baton Rouge	East BR	70806	0	1	M	White	Single	1	0	27.1219	2	Work from home	Other	Other/Home	65949	1.28213	0.166006	0.352112	0.526996	0.149879	0.0252223	0.000485044	0.444462	0.0254648	1481	788	225200	0.459699	0.0718983	0.0353402	0.890827	74.0968	74.0774	73.8219	2
BR1346	Baton Rouge	East BR	70805	1	1	F	Black	Single	4+	0	20.7234	1	Going in 100%	Other	Other/Onsite	29929	1.9116	0.364956	0.546128	0.734361	0.198126	0.0314064	0.00521665	0.43905	0.0595124	880	739	77800	0.14932	0.161903	0.0589729	0.753454	123.071	123.07	122.843	3
BR1347	Baton Rouge	Ascension	70737	0	4	F	White	Divorced/Widowed	1	0	41.5942	4	Going in 100%	Health Care	HC/Onsite	82482	0.785173	0.0784601	0.153621	0.357829	0.0439198	0.0251333	0.0033638	0.744224	0.0178979	1324	1009	176400	0.347682	0.049071	0.023529	0.89657	80.301	80.317	80.5285	2
BR1348	Baton Rouge	East BR	70810	0	2	F	White	Married/Cohabiting	2-3	1	23.4908	1	Work from home	Office	Office/Home	106306	0.803805	0.0666116	0.148716	0.29268	0.0282504	0.0136491	0.000698324	0.684675	0.0213306	1667	1144	283700	0.516465	0.0291297	0.0148552	0.951777	45.4853	45.4921	45.6411	1
BR1349	Baton Rouge	Livingston	70706	0	3	M	White	Married/Cohabiting	2-3	1	38.6487	4	Work from home	Public Facing	PF/Home	80014	0.270268	0.060241	0.150394	0.222505	0.0220415	0.0233535	0.00144319	0.853582	0.0267646	1296	961	167300	0.339682	0.0487363	0.0307041	0.895929	83.4195	83.4339	83.6436	3
BR1350	Baton Rouge	East BR	70791	0	3	F	White	Single	1	1	29.7566	3	Going in 100%	Other	Other/Onsite	86406	0.917298	0.0631497	0.188716	0.316803	0.0447374	0.0252423	0.00777552	0.736759	0.0320036	1583	897	215300	0.379893	0.0406669	0.0206803	0.916627	69.3318	69.3335	69.4512	2
BR1351	Baton Rouge	East BR	70816	0	4	M	White	Married/Cohabiting	2-3	2+	24.3919	2	Going in 100%	Office	Office/Onsite	71022	0.92723	0.0814948	0.232323	0.483327	0.0362203	0.0165105	0.00205667	0.489831	0.0158821	1360	965	185100	0.356393	0.0586708	0.0226029	0.934207	82.1648	82.1701	82.1621	2
BR1352	Baton Rouge	East BR	70808	0	2	F	White	Married/Cohabiting	4+	1	34.7247	4	Work from home	Health Care	HC/Home	118373	1.08473	0.0724944	0.236567	0.219019	0.0541519	0.0149232	0.00169917	0.591681	0.00775709	1957	1002	307100	0.554103	0.0501937	0.00733294	0.969308	35.4834	35.4833	35.7358	1
BR1353	Baton Rouge	East BR	70809	0	4	F	Black	Single	1	2+	27.1129	2	Work from home	Office	Office/Home	105165	0.752149	0.0343602	0.0930078	0.20501	0.0315295	0.0174361	0.00252959	0.552263	0.0160809	1600	1157	268200	0.563323	0.0372199	0.0153453	0.958426	49.7074	49.7186	49.9129	1
BR1354	Baton Rouge	East BR	70810	1	1	M	White	Single	2-3	0	21.5204	1	Work from home	Health Care	HC/Home	106306	0.803805	0.0666116	0.148716	0.29268	0.0282504	0.0136491	0.000698324	0.684675	0.0213306	1667	1144	283700	0.516465	0.0291297	0.0148552	0.951777	45.4853	45.4921	45.6411	1
BR1355	Baton Rouge	Ascension	70737	0	3	F	White	Divorced/Widowed	1	0	33.407	4	50/50	Office	Office/Both	82482	0.785173	0.0784601	0.153621	0.357829	0.0439198	0.0251333	0.0033638	0.744224	0.0178979	1324	1009	176400	0.347682	0.049071	0.023529	0.89657	80.301	80.317	80.5285	2
BR1356	Baton Rouge	East BR	70808	0	1	F	White	Married/Cohabiting	2-3	0	23.616	1	Work from home	Public Facing	PF/Home	118373	1.08473	0.0724944	0.236567	0.219019	0.0541519	0.0149232	0.00169917	0.591681	0.00775709	1957	1002	307100	0.554103	0.0501937	0.00733294	0.969308	35.4834	35.4833	35.7358	1
BR1357	Baton Rouge	East BR	70808	0	4	F	White	Married/Cohabiting	2-3	0	18.8794	1	Unemployed	Unemployed/Unknown	Unemployed/Unknown	118373	1.08473	0.0724944	0.236567	0.219019	0.0541519	0.0149232	0.00169917	0.591681	0.00775709	1957	1002	307100	0.554103	0.0501937	0.00733294	0.969308	35.4834	35.4833	35.7358	1
BR1358	Baton Rouge	East BR	70808	0	2	F	White	Single	1	0	27.4324	2	Work from home	Office	Office/Home	118373	1.08473	0.0724944	0.236567	0.219019	0.0541519	0.0149232	0.00169917	0.591681	0.00775709	1957	1002	307100	0.554103	0.0501937	0.00733294	0.969308	35.4834	35.4833	35.7358	1
BR1359	Baton Rouge	East BR	70810	0	1	F	Black	Single	2-3	0	29.8565	3	Work from home	Office	Office/Home	106306	0.803805	0.0666116	0.148716	0.29268	0.0282504	0.0136491	0.000698324	0.684675	0.0213306	1667	1144	283700	0.516465	0.0291297	0.0148552	0.951777	45.4853	45.4921	45.6411	1
BR1360	Baton Rouge	Ascension	70737	0	2	F	White	Married/Cohabiting	2-3	0	36.0425	4	Going in 100%	Office	Office/Onsite	82482	0.785173	0.0784601	0.153621	0.357829	0.0439198	0.0251333	0.0033638	0.744224	0.0178979	1324	1009	176400	0.347682	0.049071	0.023529	0.89657	80.301	80.317	80.5285	2
BR1361	Baton Rouge	East BR	70817	0	4	M	White	Married/Cohabiting	2-3	0	25.0338	2	Going in 100%	Health Care	HC/Onsite	100505	0.395949	0.0682521	0.111206	0.244343	0.00823934	0.0163987	0.00103992	0.805376	0.0242381	1492	1144	234600	0.497135	0.0348788	0.0151822	0.953221	59.6242	59.6415	59.9003	1
BR1362	Baton Rouge	Ascension	70769	0	3	F	White	Married/Cohabiting	2-3	0	24.8865	2	Unemployed	Unemployed/Unknown	Unemployed/Unknown	103655	0.798791	0.066006	0.149974	0.202905	0.0237053	0.0169035	0.00127955	0.887265	0.0174423	1502	1124	223200	0.439578	0.0545334	0.0392343	0.908575	61.3295	61.3507	61.7087	2
BR1363	Baton Rouge	Livingston	70726	0	1	F	White	Married/Cohabiting	4+	0	23.2947	1	Work from home	Office	Office/Home	75587	0.89891	0.0789383	0.198334	0.33466	0.0482982	0.01446	0.0030002	0.76323	0.0281822	1327	922	162300	0.312788	0.0442916	0.0469587	0.874568	86.1959	86.2075	86.3684	3
BR1364	Baton Rouge	East BR	70809	0	4	M	White	Divorced/Widowed	1	1	29.755	3	Unemployed	Unemployed/Unknown	Unemployed/Unknown	105165	0.752149	0.0343602	0.0930078	0.20501	0.0315295	0.0174361	0.00252959	0.552263	0.0160809	1600	1157	268200	0.563323	0.0372199	0.0153453	0.958426	49.7074	49.7186	49.9129	1
BR1365	Baton Rouge	East BR	70808	0	1	M	Other	Married/Cohabiting	4+	0	22.4627	1	Going in 100%	Health Care	HC/Onsite	118373	1.08473	0.0724944	0.236567	0.219019	0.0541519	0.0149232	0.00169917	0.591681	0.00775709	1957	1002	307100	0.554103	0.0501937	0.00733294	0.969308	35.4834	35.4833	35.7358	1
BR1366	Baton Rouge	East BR	70817	0	2	F	Black	Single	1	0	46.9375	4	Unemployed	Unemployed/Unknown	Unemployed/Unknown	100505	0.395949	0.0682521	0.111206	0.244343	0.00823934	0.0163987	0.00103992	0.805376	0.0242381	1492	1144	234600	0.497135	0.0348788	0.0151822	0.953221	59.6242	59.6415	59.9003	1
BR1367	Baton Rouge	East BR	70808	0	4	M	White	Married/Cohabiting	2-3	1	24.3421	2	Unemployed	Unemployed/Unknown	Unemployed/Unknown	118373	1.08473	0.0724944	0.236567	0.219019	0.0541519	0.0149232	0.00169917	0.591681	0.00775709	1957	1002	307100	0.554103	0.0501937	0.00733294	0.969308	35.4834	35.4833	35.7358	1
BR1368	Baton Rouge	Livingston	70726	0	4	F	White	Married/Cohabiting	2-3	0	22.9985	1	Unemployed	Unemployed/Unknown	Unemployed/Unknown	75587	0.89891	0.0789383	0.198334	0.33466	0.0482982	0.01446	0.0030002	0.76323	0.0281822	1327	922	162300	0.312788	0.0442916	0.0469587	0.874568	86.1959	86.2075	86.3684	3
BR1369	Baton Rouge	Livingston	70785	0	3	M	White	Married/Cohabiting	2-3	1	33.6312	4	50/50	Office	Office/Both	76381	0.948987	0.0975023	0.206869	0.272762	0.0584364	0.0198737	0	0.849697	0.0238221	1274	822	161300	0.278562	0.0677838	0.0404207	0.839319	86.207	86.2126	86.3889	3
BR1370	Baton Rouge	East BR	70816	0	3	F	Black	Divorced/Widowed	2-3	2+	46.9375	4	Work from home	Other	Other/Home	71022	0.92723	0.0814948	0.232323	0.483327	0.0362203	0.0165105	0.00205667	0.489831	0.0158821	1360	965	185100	0.356393	0.0586708	0.0226029	0.934207	82.1648	82.1701	82.1621	2
BR1371	Baton Rouge	Ascension	70737	0	3	M	White	Divorced/Widowed	2-3	0	33.9614	4	Going in 100%	Office	Office/Onsite	82482	0.785173	0.0784601	0.153621	0.357829	0.0439198	0.0251333	0.0033638	0.744224	0.0178979	1324	1009	176400	0.347682	0.049071	0.023529	0.89657	80.301	80.317	80.5285	2
BR1372	Baton Rouge	East BR	70810	0	4	M	White	Married/Cohabiting	2-3	2+	24.0683	1	Unemployed	Unemployed/Unknown	Unemployed/Unknown	106306	0.803805	0.0666116	0.148716	0.29268	0.0282504	0.0136491	0.000698324	0.684675	0.0213306	1667	1144	283700	0.516465	0.0291297	0.0148552	0.951777	45.4853	45.4921	45.6411	1
BR1373	Baton Rouge	Livingston	70785	0	1	F	White	Married/Cohabiting	4+	1	22.8603	1	Going in 100%	Health Care	HC/Onsite	76381	0.948987	0.0975023	0.206869	0.272762	0.0584364	0.0198737	0	0.849697	0.0238221	1274	822	161300	0.278562	0.0677838	0.0404207	0.839319	86.207	86.2126	86.3889	3
BR1374	Baton Rouge	Ascension	70769	0	3	F	White	Divorced/Widowed	1	0	35.3295	4	Going in 100%	Office	Office/Onsite	103655	0.798791	0.066006	0.149974	0.202905	0.0237053	0.0169035	0.00127955	0.887265	0.0174423	1502	1124	223200	0.439578	0.0545334	0.0392343	0.908575	61.3295	61.3507	61.7087	2
BR1375	Baton Rouge	East BR	70806	0	4	F	White	Divorced/Widowed	2-3	1	30.0354	3	Unemployed	Unemployed/Unknown	Unemployed/Unknown	65949	1.28213	0.166006	0.352112	0.526996	0.149879	0.0252223	0.000485044	0.444462	0.0254648	1481	788	225200	0.459699	0.0718983	0.0353402	0.890827	74.0968	74.0774	73.8219	2
BR1376	Baton Rouge	East BR	70819	0	1	F	White	Single	2-3	0	28.055	3	50/50	Office	Office/Both	66811	0.58796	0.0236149	0.144249	0.196223	0.0083871	0	0.0109677	0.786452	0.0180645	1156	1096	137100	0.238417	0.0564516	0.0158576	0.930097	95.4498	95.4738	95.5954	3
BR1377	Baton Rouge	Ascension	70737	0	1	F	White	Single	1	1	22.312	1	Work from home	Other	Other/Home	82482	0.785173	0.0784601	0.153621	0.357829	0.0439198	0.0251333	0.0033638	0.744224	0.0178979	1324	1009	176400	0.347682	0.049071	0.023529	0.89657	80.301	80.317	80.5285	2
BR1378	Baton Rouge	East BR	70714	0	1	F	Black	Single	2-3	0	33.6701	4	Work from home	Office	Office/Home	65245	1.22702	0.125133	0.21943	0.507866	0.0156908	0.011187	0	0.734563	0.0310911	1149	972	140100	0.247278	0.0533909	0.0316224	0.892359	95.296	95.3105	95.3941	3
BR1379	Baton Rouge	East BR	70808	0	4	F	White	Married/Cohabiting	2-3	1	29.0496	3	Going in 100%	Health Care	HC/Onsite	118373	1.08473	0.0724944	0.236567	0.219019	0.0541519	0.0149232	0.00169917	0.591681	0.00775709	1957	1002	307100	0.554103	0.0501937	0.00733294	0.969308	35.4834	35.4833	35.7358	1
BR1380	Baton Rouge	East BR	70817	1	1	M	Black	Married/Cohabiting	4+	1	29.1561	3	Unemployed	Unemployed/Unknown	Unemployed/Unknown	100505	0.395949	0.0682521	0.111206	0.244343	0.00823934	0.0163987	0.00103992	0.805376	0.0242381	1492	1144	234600	0.497135	0.0348788	0.0151822	0.953221	59.6242	59.6415	59.9003	1
BR1381	Baton Rouge	East BR	70807	0	4	F	Black	Single	1	2+	36.2107	4	Work from home	Other	Other/Home	41307	1.79901	0.246364	0.402252	0.677078	0.158682	0.0205331	0.00414265	0.477125	0.0349424	990	682	82300	0.168978	0.134626	0.0464475	0.818293	117.98	117.98	117.921	3
BR1382	Baton Rouge	East BR	70814	0	2	F	Black	Married/Cohabiting	2-3	0	31.5047	3	Work from home	Other	Other/Home	54896	0.942989	0.123408	0.214046	0.34258	0.04981	0.020004	0.00560112	0.70074	0.0208042	1070	855	146500	0.257235	0.0542121	0.0488865	0.862566	97.3891	97.3884	97.2764	3
BR1383	Baton Rouge	Livingston	70726	0	2	F	White	Married/Cohabiting	4+	0	28.2864	3	50/50	Public Facing	PF/Both	75587	0.89891	0.0789383	0.198334	0.33466	0.0482982	0.01446	0.0030002	0.76323	0.0281822	1327	922	162300	0.312788	0.0442916	0.0469587	0.874568	86.1959	86.2075	86.3684	3
BR1384	Baton Rouge	East BR	70810	0	3	F	White	Married/Cohabiting	2-3	2+	30.0179	3	Work from home	Office	Office/Home	106306	0.803805	0.0666116	0.148716	0.29268	0.0282504	0.0136491	0.000698324	0.684675	0.0213306	1667	1144	283700	0.516465	0.0291297	0.0148552	0.951777	45.4853	45.4921	45.6411	1
BR1385	Baton Rouge	Ascension	70737	0	3	F	White	Married/Cohabiting	2-3	0	30.1109	3	Work from home	Public Facing	PF/Home	82482	0.785173	0.0784601	0.153621	0.357829	0.0439198	0.0251333	0.0033638	0.744224	0.0178979	1324	1009	176400	0.347682	0.049071	0.023529	0.89657	80.301	80.317	80.5285	2
BR1386	Baton Rouge	Livingston	70706	0	4	F	White	Married/Cohabiting	2-3	0	31.6142	3	Unemployed	Unemployed/Unknown	Unemployed/Unknown	80014	0.270268	0.060241	0.150394	0.222505	0.0220415	0.0233535	0.00144319	0.853582	0.0267646	1296	961	167300	0.339682	0.0487363	0.0307041	0.895929	83.4195	83.4339	83.6436	3
BR1387	Baton Rouge	East BR	70818	0	4	F	White	Married/Cohabiting	2-3	2+	26.2897	2	Going in 100%	Health Care	HC/Onsite	86667	0.944606	0.0351623	0.152123	0.261967	0.0271903	0.0293875	0.015655	0.775886	0.0027465	1412	874	188900	0.372175	0.0296647	0.0260702	0.932899	75.782	75.7889	76.0173	2
BR1388	Baton Rouge	East BR	70814	0	3	F	Black	Married/Cohabiting	4+	2+	28.7268	3	Going in 100%	Health Care	HC/Onsite	54896	0.942989	0.123408	0.214046	0.34258	0.04981	0.020004	0.00560112	0.70074	0.0208042	1070	855	146500	0.257235	0.0542121	0.0488865	0.862566	97.3891	97.3884	97.2764	3
BR1389	Baton Rouge	Ascension	70737	0	3	M	White	Divorced/Widowed	2-3	0	35.8673	4	Work from home	Office	Office/Home	82482	0.785173	0.0784601	0.153621	0.357829	0.0439198	0.0251333	0.0033638	0.744224	0.0178979	1324	1009	176400	0.347682	0.049071	0.023529	0.89657	80.301	80.317	80.5285	2
BR1390	Baton Rouge	East BR	70815	0	2	F	Black	Single	2-3	1	47.7704	4	Work from home	Other	Other/Home	64333	1.05277	0.0933559	0.227197	0.406686	0.0584397	0.0212766	0.00643026	0.636879	0.0208038	1269	868	165300	0.28214	0.0626565	0.0414574	0.896885	89.4172	89.4183	89.3842	3
BR1391	Baton Rouge	East BR	70816	0	3	F	White	Divorced/Widowed	1	0	26.1446	2	Going in 100%	Office	Office/Onsite	71022	0.92723	0.0814948	0.232323	0.483327	0.0362203	0.0165105	0.00205667	0.489831	0.0158821	1360	965	185100	0.356393	0.0586708	0.0226029	0.934207	82.1648	82.1701	82.1621	2
BR1392	Baton Rouge	East BR	70810	0	3	M	White	Married/Cohabiting	2-3	0	22.3756	1	Work from home	Office	Office/Home	106306	0.803805	0.0666116	0.148716	0.29268	0.0282504	0.0136491	0.000698324	0.684675	0.0213306	1667	1144	283700	0.516465	0.0291297	0.0148552	0.951777	45.4853	45.4921	45.6411	1
BR1393	Baton Rouge	Ascension	70737	0	2	F	Black	Single	4+	0	39.1513	4	Going in 100%	Health Care	HC/Onsite	82482	0.785173	0.0784601	0.153621	0.357829	0.0439198	0.0251333	0.0033638	0.744224	0.0178979	1324	1009	176400	0.347682	0.049071	0.023529	0.89657	80.301	80.317	80.5285	2
BR1394	Baton Rouge	East BR	70819	0	3	M	White	Married/Cohabiting	2-3	1	23.9602	1	Going in 100%	Other	Other/Onsite	66811	0.58796	0.0236149	0.144249	0.196223	0.0083871	0	0.0109677	0.786452	0.0180645	1156	1096	137100	0.238417	0.0564516	0.0158576	0.930097	95.4498	95.4738	95.5954	3
BR1395	Baton Rouge	Ascension	70737	0	2	F	White	Married/Cohabiting	4+	0	22.5696	1	Unemployed	Unemployed/Unknown	Unemployed/Unknown	82482	0.785173	0.0784601	0.153621	0.357829	0.0439198	0.0251333	0.0033638	0.744224	0.0178979	1324	1009	176400	0.347682	0.049071	0.023529	0.89657	80.301	80.317	80.5285	2
BR1396	Baton Rouge	East BR	70809	0	2	F	White	Married/Cohabiting	4+	1	19.9669	1	Unemployed	Unemployed/Unknown	Unemployed/Unknown	105165	0.752149	0.0343602	0.0930078	0.20501	0.0315295	0.0174361	0.00252959	0.552263	0.0160809	1600	1157	268200	0.563323	0.0372199	0.0153453	0.958426	49.7074	49.7186	49.9129	1
[truncated: 3,322 more rows]
